# Supplementary material for: Mild Potassium Chloride Stress Alters the Mineral Composition, Hormone Network, and Phenolic Profile in Artichoke Leaves
Source: Front Plant Sci. 2016 Jun 28;7:948. doi: 10.3389/fpls.2016.00948 (PMC4923119; doi:10.3389/fpls.2016.00948)
Supplement: FIGURE S1 — Principal Component Analysis (PCA) of artichoke phenolic metabolites in KCl stressed and control plants. [file Data_Sheet_1.XLSX]

## Sheet: Phenolics
Compound	artichoke-KCl_1-r001	artichoke-KCl_1-r002	artichoke-KCl_2-r001	artichoke-KCl_2-r002	artichoke-KCl_3-r001	artichoke-KCl_3-r002	artichoke-KCl_4-r001	artichoke-KCl_4-r002	artichoke-ctrl_1-r001	artichoke-ctrl_1-r002	artichoke-ctrl_2-r001	artichoke-ctrl_2-r002	artichoke-ctrl_3-r001	artichoke-ctrl_3-r002	artichoke-ctrl_4-r001	artichoke-ctrl_4-r002	Annotations	CompositeSpectrum
vitexin / isovitexin / apigetrin	1011471	1000803	1163418	1216762	967424	937469	832182	772914	67199	27732	349069	69861	89797	317884	39766	27069	vitexin / isovitexin / apigetrin [ C21 H20 O10, tgt=97.66, overall=97.66 ]	(431.09885, 60352.46)(432.1021, 13681.46)(433.10565, 3909.6704)(434.1084, 742.00934)
myricitrin	27262	1	1	1	232576	1	1	188039	1	12400	1	1	1	1	1	1	myricitrin [ C21 H20 O12, tgt=80.14, overall=80.14 ]	(509.09552, 8291.588)(510.09653, 2246.06)(511.09625, 1547.465)(463.08765, 996.5866)(464.0947, 527.85)(465.0901, 237.69)
Rutin	37860	1	16110	64018	67763	162965	93509	106429	1	1	1	10368	16870	1	1	1	Rutin [ C27 H30 O16, tgt=87.75, overall=87.75 ]	(655.14667, 355.89142)(656.1635, 80.64667)(657.1615, 145.38501)(609.1472, 2796.2065)(610.1497, 943.13995)(611.151, 270.91556)(612.15735, 83.06)
6-hydroxyflavone	42070	42874	18431	16555	21559	16493	16761	14345	1	1	1	1	17586	1	1	12068	6-hydroxyflavone [ C15 H10 O3, tgt=85.33, overall=85.33 ]	(283.06137, 2484.5007)(284.0652, 395.33)(285.06772, 92.081665)
Ferulic acid	174085	172184	62580	143912	140460	126757	151710	134253	17178	45721	12891	12343	17610	35772	10457	11990	Ferulic acid [ C10 H10 O4, tgt=98.64, overall=98.64 ]	(239.05576, 162.184)(240.0641, 100.66)(193.0507, 4202.802)(194.05386, 450.7594)(195.05025, 133.26857)
5-Caffeoylquinic acid	1389245	1404219	1365106	1474992	3131316	2389264	342195	293070	266617	968042	772709	1122019	287296	498140	247439	615115	5-Caffeoylquinic acid [ C16 H18 O9, tgt=99.36, overall=99.36 ]	(399.0965, 559.79)(353.0882, 483793.38)(354.09125, 90557.88)(355.09418, 17448.998)(356.09845, 155.2825)
Caffeic acid ethyl ester	90794	84600	48909	42716	1	1	1	1	1	1	1	1	1	1	1	1	Caffeic acid ethyl ester [ C11 H12 O4, tgt=84.87, overall=84.87 ]	(253.07181, 2771.375)(254.07222, 424.00497)(255.07355, 86.604996)(207.06511, 421.41003)
gallocatechin	5679361	6306464	5888185	6082931	11481572	10458186	9890827	8825227	14682	86313	75683	101110	39759	22333	28778	21004	gallocatechin [ C15 H14 O7, tgt=82.02, overall=82.02 ]	(306.07565, 4783.9385)(307.08188, 6554.886)(308.08682, 1279.0333)(351.07236, 143838.47)(352.0757, 26532.496)(353.0697, 1190.63)(305.0674, 1101.28)
Rhoifolin	12683114	12593367	13462410	13664044	10538004	10265398	11478001	10358018	2602703	129917	727757	259584	4175975	1886900	316948	150970	Rhoifolin [ C27 H30 O14, tgt=97.60, overall=97.60 ]	(623.165, 3548.98)(624.1634, 1411.8512)(625.15924, 289.10083)(626.1622, 183.06)(577.15765, 468023.1)(578.1607, 139722.06)(579.163, 33370.61)(580.16583, 6002.431)(581.1801, 1805.75)
1,3-Dicaffeoylquinic acid	3778906	4414113	4000205	3985926	5161202	4977930	3634973	14735084	1515316	340883	385966	238229	78977	39208	80969	518129	1,3-Dicaffeoylquinic acid [ C25 H24 O12, tgt=98.65, overall=98.65 ]	(515.1202, 179719.1)(516.12317, 48742.297)(517.1266, 11072.099)(518.13025, 1998.3)(519.1144, 190.45)
Luteolin 4'-O-glucoside	14555483	14459318	14866799	15034383	15360258	15009900	20133230	18224564	25449	117257	461170	517688	69075	452326	269017	180147	Luteolin 4'-O-glucoside [ C21 H20 O11, tgt=96.49, overall=96.49 ]	(493.10498, 214.7)(447.0944, 343457.8)(448.09723, 80046.98)(449.0993, 16269.732)(450.10193, 2535.1255)(451.11258, 755.815)
genistein	179157	442343	571811	227475	273105	195426	562946	500847	315537	298302	113851	58778	705082	546469	27428	395071	genistein [ C15 H10 O5, tgt=99.69, overall=99.69 ]	(315.05182, 413.93933)(316.05707, 35.932)(269.0456, 28267.688)(270.049, 4650.0728)(271.0531, 458.90875)(272.0571, 47.30778)
Avenanthramide A2	11015	1	1	1	1	1	1	1	93605	31677	39152	1	45738	49240	37404	22942	Avenanthramide A2 [ C18 H18 N O7, tgt=85.88, overall=85.88 ]	(405.1071, 95104.125)(406.10883, 24816.943)(407.10904, 4541.68)(359.10138, 102408.81)(360.10483, 19912.318)(361.10373, 3350.41)
quercetin / morin	1561079	1505765	969123	946708	741570	715963	1211872	1105592	46488	16811	13157	16328	51977	31971	54255	40138	quercetin / morin [ C15 H10 O7, tgt=98.50, overall=98.50 ]	(347.0468, 554.1056)(348.05023, 96.621254)(349.04474, 631.55005)(301.03546, 22834.994)(302.03928, 4141.845)(303.04224, 771.2438)(304.04092, 38.38333)
dihydrokaempferol	19062	1	1	1	1	13620	1	1	1	1	1	1	1	1	1	1	dihydrokaempferol [ C15 H12 O6, tgt=84.97, overall=84.97 ]	(333.0617, 164.58499)(287.0558, 1507.185)(288.0598, 207.85)
catechin / epicatechin	398855	132828	414499	130754	411730	560721	482427	496627	43760	42575	28568	28223	15137	193392	97686	86722	catechin / epicatechin [ C15 H14 O6, tgt=98.37, overall=98.37 ]	(290.0797, 206855.39)(291.0826, 30834.762)(292.0822, 6212.84)(335.07516, 369.63004)(336.0809, 283.99)(337.0821, 50.4)(289.0717, 5238.916)(290.07538, 865.18164)(291.0806, 252.2)
quercitrin	14555483	14459318	14866799	15034383	15360258	15009900	20133230	18224564	25449	117257	461170	517688	69075	452326	269017	180147	quercitrin [ C21 H20 O11, tgt=96.49, overall=96.49 ]	(493.10498, 214.7)(447.0944, 343457.8)(448.09723, 80046.98)(449.0993, 16269.732)(450.10193, 2535.1255)(451.11258, 755.815)
Luteolin 6-C-glucoside 8-C-arabinoside	78046	1	69192	80251	1	71561	102218	88389	1	1	1	1	1	1	1	1	Luteolin 6-C-glucoside 8-C-arabinoside [ C26 H28 O15, tgt=92.46, overall=92.46 ]	(625.1492, 179.13335)(626.1523, 547.72)(579.1369, 3761.7217)(580.139, 1063.6833)(581.1395, 138.36333)(582.14197, 32.59)
1-Caffeoylquinic acid	1389245	1404219	1365106	1474992	3131316	2389264	342195	293070	266617	968042	772709	1122019	287296	498140	247439	615115	1-Caffeoylquinic acid [ C16 H18 O9, tgt=99.36, overall=99.36 ]	(399.0965, 559.79)(353.0882, 483793.38)(354.09125, 90557.88)(355.09418, 17448.998)(356.09845, 155.2825)
4-Caffeoylquinic acid	1389245	1404219	1365106	1474992	3131316	2389264	342195	293070	266617	968042	772709	1122019	287296	498140	247439	615115	4-Caffeoylquinic acid [ C16 H18 O9, tgt=99.36, overall=99.36 ]	(399.0965, 559.79)(353.0882, 483793.38)(354.09125, 90557.88)(355.09418, 17448.998)(356.09845, 155.2825)
Caffeic acid	672740	664346	97971	95692	186052	803245	122752	677040	57355	51993	11884	42669	33148	16986	15400	57576	Caffeic acid [ C9 H8 O4, tgt=87.13, overall=87.13 ]	(225.03926, 171.8509)(226.0416, 88.53)(179.03514, 13865.139)(180.03828, 1476.5701)(181.0374, 23.165)
daidzein	43596	45774	75875	74183	45688	31449	47867	34744	14238	15658	12111	27673	13184	116967	41073	36750	daidzein [ C15 H10 O4, tgt=99.47, overall=99.47 ]	(254.0593, 33653.25)(255.0614, 6120.86)(299.05646, 4560.056)(300.05975, 803.858)(301.06055, 166.64333)(302.0628, 27.42)(253.0486, 69.96166)
3-Caffeoyl-1,5-quinolactone	22065	62009	1	1	74039	75184	52195	1	1	1	17017	1	1	1	1	1	3-Caffeoyl-1,5-quinolactone [ C16 H16 O8, tgt=83.35, overall=83.35 ]	(381.0808, 112.27)(382.08295, 24.825)(335.07742, 4496.44)(336.08072, 771.0383)(337.0783, 57.519997)
3,5-Dicaffeoylquinic acid	3778906	4414113	4000205	3985926	5161202	4977930	3634973	14735084	1515316	340883	385966	238229	78977	39208	80969	518129	3,5-Dicaffeoylquinic acid [ C25 H24 O12, tgt=98.65, overall=98.65 ]	(515.1202, 179719.1)(516.12317, 48742.297)(517.1266, 11072.099)(518.13025, 1998.3)(519.1144, 190.45)
NARINGENIN	71935	69766	48537	56584	72905	75642	123860	109105	14769	1	15103	1	1	1	66450	1	NARINGENIN [ C15 H12 O5, tgt=80.26, overall=80.26 ]	(317.06448, 145.43501)(318.06738, 35.625)(271.0619, 8826.336)(272.06534, 1556.131)(273.072, 670.59)
Luteolin 7-O-(2-apiosyl-glucoside)	78046	1	69192	80251	1	71561	102218	88389	1	1	1	1	1	1	1	1	Luteolin 7-O-(2-apiosyl-glucoside) [ C26 H28 O15, tgt=92.46, overall=92.46 ]	(625.1492, 179.13335)(626.1523, 547.72)(579.1369, 3761.7217)(580.139, 1063.6833)(581.1395, 138.36333)(582.14197, 32.59)
3-p-Coumaroylquinic acid	4026157	3944025	4941344	3953481	3258248	3124754	6476700	5542693	142483	41567	50649	228356	347565	130701	113705	87822	3-p-Coumaroylquinic acid [ C16 H18 O8, tgt=96.61, overall=96.61 ]	(383.09753, 190.66222)(384.10504, 27.34)(337.09308, 41410.31)(338.09644, 7269.676)(339.1015, 1567.6394)
4-Caffeoyl-1,5-quinolactone	22065	62009	1	1	74039	75184	52195	1	1	1	17017	1	1	1	1	1	4-Caffeoyl-1,5-quinolactone [ C16 H16 O8, tgt=83.35, overall=83.35 ]	(381.0808, 112.27)(382.08295, 24.825)(335.07742, 4496.44)(336.08072, 771.0383)(337.0783, 57.519997)
3/4/5-Feruloylquinic acid	10387339	10255406	5872831	6019250	11428663	10754708	7663424	6676473	86798	69081	103598	97692	267849	42393	54839	207242	3/4/5-Feruloylquinic acid [ C17 H20 O9, tgt=99.25, overall=99.25 ]	(413.1068, 132.7)(367.10388, 45559.348)(368.10727, 8664.726)(369.10864, 1779.3014)(370.11194, 198.80267)(371.10986, 46.373333)
eriodictyol	19062	1	1	1	1	13620	1	1	1	1	1	1	1	1	1	1	eriodictyol [ C15 H12 O6, tgt=84.97, overall=84.97 ]	(333.0617, 164.58499)(287.0558, 1507.185)(288.0598, 207.85)
Luteolin 6-C-glucoside	14555483	14459318	14866799	15034383	15360258	15009900	20133230	18224564	25449	117257	461170	517688	69075	452326	269017	180147	Luteolin 6-C-glucoside [ C21 H20 O11, tgt=96.49, overall=96.49 ]	(493.10498, 214.7)(447.0944, 343457.8)(448.09723, 80046.98)(449.0993, 16269.732)(450.10193, 2535.1255)(451.11258, 755.815)
Apigenin 6-C-glucoside 8-C-arabinoside	66149	19772	60772	71702	73835	74749	93365	83334	1	18579	1	1	1	14340	1	1	Apigenin 6-C-glucoside 8-C-arabinoside [ C26 H28 O14, tgt=83.74, overall=83.74 ]	(609.1472, 2305.0867)(610.1502, 761.784)(611.1477, 182.56601)(612.1559, 41.935997)(563.1437, 613.71497)(564.1439, 138.153)(565.1504, 137.84444)
Cis-Caffeic acid	672740	664346	97971	95692	186052	803245	122752	677040	57355	51993	11884	42669	33148	16986	15400	57576	Cis-Caffeic acid [ C9 H8 O4, tgt=87.13, overall=87.13 ]	(225.03926, 171.8509)(226.0416, 88.53)(179.03514, 13865.139)(180.03828, 1476.5701)(181.0374, 23.165)
tangeritin	40063	31968	1	31228	23074	1	45401	34233	1	1	1	1	1	1	1	1	tangeritin [ C20 H20 O7, tgt=82.74, overall=82.74 ]	(417.11908, 463.758)(418.1103, 219.82)(371.11377, 2306.98)(372.11697, 542.88495)
luteolin kaempferol	2645430	2495074	1639635	1618675	1350500	1253199	2027203	1794918	24841	374633	31587	254528	362172	247446	161573	118389	luteolin kaempferol [ C15 H10 O6, tgt=99.32, overall=99.32 ]	(331.04373, 117.443634)(285.04077, 73488.63)(286.04398, 11995.436)(287.04688, 1964.4076)(288.04932, 147.0925)
genistein 6-isopentenyl	96889	94117	89418	83170	63252	58768	88081	82919	1	10866	11837	1	112174	38312	10559	23971	genistein 6-isopentenyl [ C20 H18 O5, tgt=80.97, overall=80.97 ]	(383.11282, 21880.191)(384.11398, 5427.1284)(385.11484, 1460.185)(386.1199, 458.71664)(337.1085, 8593.1455)(338.11212, 1855.2789)(339.11334, 511.66443)(340.11978, 67.825)
luteolin	2645430	2495074	1639635	1618675	1350500	1253199	2027203	1794918	24841	374633	31587	254528	362172	247446	161573	118389	luteolin [ C15 H10 O6, tgt=99.32, overall=99.32 ]	(331.04373, 117.443634)(285.04077, 73488.63)(286.04398, 11995.436)(287.04688, 1964.4076)(288.04932, 147.0925)
3-p-Coumaroyl-1,5-quinolactone	1442258	1398271	1477565	1577915	2645374	2645895	352290	273450	273278	889143	294629	1125956	265907	430244	488523	571595	3-p-Coumaroyl-1,5-quinolactone [ C15 H16 O7, tgt=99.38, overall=99.38 ]	(308.0896, 121.36)(353.0883, 435704.0)(354.09134, 81244.81)(355.09442, 15754.475)(356.0979, 155.46)(307.08267, 3172.577)(308.0899, 939.648)(309.0962, 626.67)
genistein 7-glucoside	1011471	1000803	1163418	1216762	967424	937469	832182	772914	67199	27732	349069	69861	89797	317884	39766	27069	genistein 7-glucoside [ C21 H20 O10, tgt=97.66, overall=97.66 ]	(431.09885, 60352.46)(432.1021, 13681.46)(433.10565, 3909.6704)(434.1084, 742.00934)
Cis-Ferulic acid	174085	172184	62580	143912	140460	126757	151710	134253	17178	45721	12891	12343	17610	35772	10457	11990	Cis-Ferulic acid [ C10 H10 O4, tgt=98.64, overall=98.64 ]	(239.05576, 162.184)(240.0641, 100.66)(193.0507, 4202.802)(194.05386, 450.7594)(195.05025, 133.26857)
Luteolin 7-O-malonyl-glucoside	743341	741405	733514	763728	851703	815567	868533	751848	87364	105287	25416	28240	48924	20716	41962	45323	Luteolin 7-O-malonyl-glucoside [ C24 H22 O14, tgt=94.16, overall=94.16 ]	(579.10706, 121.70601)(580.1196, 62.510002)(533.0943, 23503.217)(534.09735, 6470.4937)(535.1022, 1935.9901)(536.1039, 446.49066)
Dicaffeoylquinic acid	3778906	4414113	4000205	3985926	5161202	4977930	3634973	14735084	1515316	340883	385966	238229	78977	39208	80969	518129	Dicaffeoylquinic acid [ C25 H24 O12, tgt=98.65, overall=98.65 ]	(515.1202, 179719.1)(516.12317, 48742.297)(517.1266, 11072.099)(518.13025, 1998.3)(519.1144, 190.45)
APIGENIN	179157	442343	571811	227475	273105	195426	562946	500847	315537	298302	113851	58778	705082	546469	27428	395071	APIGENIN [ C15 H10 O5, tgt=99.69, overall=99.69 ]	(315.05182, 413.93933)(316.05707, 35.932)(269.0456, 28267.688)(270.049, 4650.0728)(271.0531, 458.90875)(272.0571, 47.30778)
Luteolin 7-O-glucoside	14555483	14459318	14866799	15034383	15360258	15009900	20133230	18224564	25449	117257	461170	517688	69075	452326	269017	180147	Luteolin 7-O-glucoside [ C21 H20 O11, tgt=96.49, overall=96.49 ]	(493.10498, 214.7)(447.0944, 343457.8)(448.09723, 80046.98)(449.0993, 16269.732)(450.10193, 2535.1255)(451.11258, 755.815)
hyperoside	27262	1	1	1	232576	1	1	188039	1	12400	1	1	1	1	1	1	hyperoside [ C21 H20 O12, tgt=80.14, overall=80.14 ]	(509.09552, 8291.588)(510.09653, 2246.06)(511.09625, 1547.465)(463.08765, 996.5866)(464.0947, 527.85)(465.0901, 237.69)
kampferithrin	12683114	12593367	13462410	13664044	10538004	10265398	11478001	10358018	2602703	129917	727757	259584	4175975	1886900	316948	150970	kampferithrin [ C27 H30 O14, tgt=97.60, overall=97.60 ]	(623.165, 3548.98)(624.1634, 1411.8512)(625.15924, 289.10083)(626.1622, 183.06)(577.15765, 468023.1)(578.1607, 139722.06)(579.163, 33370.61)(580.16583, 6002.431)(581.1801, 1805.75)
Luteolin 7-O-rutinoside	58586516	58498916	59859900	60500404	61718828	60758452	66626688	60839640	1265638	602982	2681186	342843	486386	591365	1	438900	Luteolin 7-O-rutinoside [ C27 H30 O15, tgt=96.79, overall=96.79 ]	(639.1594, 357.4009)(640.1651, 109.61332)(641.15546, 221.01999)(593.1528, 654794.06)(594.1558, 209932.98)(595.15753, 50242.684)(596.16003, 8700.871)(597.1637, 1633.1088)(598.1732, 312.944)
4,5-Dicaffeoylquinic acid	3778906	4414113	4000205	3985926	5161202	4977930	3634973	14735084	1515316	340883	385966	238229	78977	39208	80969	518129	4,5-Dicaffeoylquinic acid [ C25 H24 O12, tgt=98.65, overall=98.65 ]	(515.1202, 179719.1)(516.12317, 48742.297)(517.1266, 11072.099)(518.13025, 1998.3)(519.1144, 190.45)
Apigenin 7-O-apiosyl-glucoside	66149	19772	60772	71702	73835	74749	93365	83334	1	18579	1	1	1	14340	1	1	Apigenin 7-O-apiosyl-glucoside [ C26 H28 O14, tgt=83.74, overall=83.74 ]	(609.1472, 2305.0867)(610.1502, 761.784)(611.1477, 182.56601)(612.1559, 41.935997)(563.1437, 613.71497)(564.1439, 138.153)(565.1504, 137.84444)
4-p-Coumaroylquinic acid	4026157	3944025	4941344	3953481	3258248	3124754	6476700	5542693	142483	41567	50649	228356	347565	130701	113705	87822	4-p-Coumaroylquinic acid [ C16 H18 O8, tgt=96.61, overall=96.61 ]	(383.09753, 190.66222)(384.10504, 27.34)(337.09308, 41410.31)(338.09644, 7269.676)(339.1015, 1567.6394)
Luteolin 8-C-glucoside	14555483	14459318	14866799	15034383	15360258	15009900	20133230	18224564	25449	117257	461170	517688	69075	452326	269017	180147	Luteolin 8-C-glucoside [ C21 H20 O11, tgt=96.49, overall=96.49 ]	(493.10498, 214.7)(447.0944, 343457.8)(448.09723, 80046.98)(449.0993, 16269.732)(450.10193, 2535.1255)(451.11258, 755.815)
Dehydrodiferulic acids	913809	918467	1104860	1119309	925280	896983	798158	736563	95957	24972	292208	28231	85656	257318	81979	169315	Dehydrodiferulic acids [ C20 H18 O8, tgt=97.51, overall=97.51 ]	(386.1071, 272.28)(431.09882, 61506.465)(432.10202, 13977.754)(433.10565, 3843.576)(434.108, 698.5694)(385.0977, 323.29153)(386.09717, 57.59143)
4-p-Coumaroyl-1,5-quinolactone	1442258	1398271	1477565	1577915	2645374	2645895	352290	273450	273278	889143	294629	1125956	265907	430244	488523	571595	4-p-Coumaroyl-1,5-quinolactone [ C15 H16 O7, tgt=99.38, overall=99.38 ]	(308.0896, 121.36)(353.0883, 435704.0)(354.09134, 81244.81)(355.09442, 15754.475)(356.0979, 155.46)(307.08267, 3172.577)(308.0899, 939.648)(309.0962, 626.67)
4-Feruloyl-1,5-quinolactone	22065	62009	1	1	74039	75184	52195	1	1	1	17017	1	1	1	1	1	4-Feruloyl-1,5-quinolactone [ C16 H16 O8, tgt=83.35, overall=83.35 ]	(381.0808, 112.27)(382.08295, 24.825)(335.07742, 4496.44)(336.08072, 771.0383)(337.0783, 57.519997)
3-Caffeoylquinic acid	1389245	1404219	1365106	1474992	3131316	2389264	342195	293070	266617	968042	772709	1122019	287296	498140	247439	615115	3-Caffeoylquinic acid [ C16 H18 O9, tgt=99.36, overall=99.36 ]	(399.0965, 559.79)(353.0882, 483793.38)(354.09125, 90557.88)(355.09418, 17448.998)(356.09845, 155.2825)
isoquercitin	27262	1	1	1	232576	1	1	188039	1	12400	1	1	1	1	1	1	isoquercitin [ C21 H20 O12, tgt=80.14, overall=80.14 ]	(509.09552, 8291.588)(510.09653, 2246.06)(511.09625, 1547.465)(463.08765, 996.5866)(464.0947, 527.85)(465.0901, 237.69)
Isoferulic acid	174085	172184	62580	143912	140460	126757	151710	134253	17178	45721	12891	12343	17610	35772	10457	11990	Isoferulic acid [ C10 H10 O4, tgt=98.64, overall=98.64 ]	(239.05576, 162.184)(240.0641, 100.66)(193.0507, 4202.802)(194.05386, 450.7594)(195.05025, 133.26857)
leucocyanidin	5679361	6306464	5888185	6082931	11481572	10458186	9890827	8825227	14682	86313	75683	101110	39759	22333	28778	21004	leucocyanidin [ C15 H14 O7, tgt=82.02, overall=82.02 ]	(306.07565, 4783.9385)(307.08188, 6554.886)(308.08682, 1279.0333)(351.07236, 143838.47)(352.0757, 26532.496)(353.0697, 1190.63)(305.0674, 1101.28)
1,5-Dicaffeoylquinic acid	3778906	4414113	4000205	3985926	5161202	4977930	3634973	14735084	1515316	340883	385966	238229	78977	39208	80969	518129	1,5-Dicaffeoylquinic acid [ C25 H24 O12, tgt=98.65, overall=98.65 ]	(515.1202, 179719.1)(516.12317, 48742.297)(517.1266, 11072.099)(518.13025, 1998.3)(519.1144, 190.45)
Apigenin 6-C-glucoside	1011471	1000803	1163418	1216762	967424	937469	832182	772914	67199	27732	349069	69861	89797	317884	39766	27069	Apigenin 6-C-glucoside [ C21 H20 O10, tgt=97.66, overall=97.66 ]	(431.09885, 60352.46)(432.1021, 13681.46)(433.10565, 3909.6704)(434.1084, 742.00934)
chrysin	43596	45774	75875	74183	45688	31449	47867	34744	14238	15658	12111	27673	13184	116967	41073	36750	chrysin [ C15 H10 O4, tgt=99.47, overall=99.47 ]	(254.0593, 33653.25)(255.0614, 6120.86)(299.05646, 4560.056)(300.05975, 803.858)(301.06055, 166.64333)(302.0628, 27.42)(253.0486, 69.96166)
3,4-Dicaffeoylquinic acid	3778906	4414113	4000205	3985926	5161202	4977930	3634973	14735084	1515316	340883	385966	238229	78977	39208	80969	518129	3,4-Dicaffeoylquinic acid [ C25 H24 O12, tgt=98.65, overall=98.65 ]	(515.1202, 179719.1)(516.12317, 48742.297)(517.1266, 11072.099)(518.13025, 1998.3)(519.1144, 190.45)
5-p-Coumaroylquinic acid	4026157	3944025	4941344	3953481	3258248	3124754	6476700	5542693	142483	41567	50649	228356	347565	130701	113705	87822	5-p-Coumaroylquinic acid [ C16 H18 O8, tgt=96.61, overall=96.61 ]	(383.09753, 190.66222)(384.10504, 27.34)(337.09308, 41410.31)(338.09644, 7269.676)(339.1015, 1567.6394)
quercetin 3-O-glucuronide	27080	34077	19075	33990	20445	10833	18747	12051	1	1	1	11137	1	10219	1	1	quercetin 3-O-glucuronide [ C21 H18 O13, tgt=91.58, overall=91.58 ]	(523.0751, 514.66003)(524.0789, 91.895)(525.08154, 37.2175)(477.0682, 1264.443)(478.07266, 269.471)(479.07166, 86.80889)
daidzein 7-O-glucoside	1	1	1	1	52413	39101	14899	32489	146537	37214	1	1	1	15476	1	1	daidzein 7-O-glucoside [ C21 H20 O9, tgt=82.76, overall=82.76 ]	(416.1099, 439117.4)(417.1128, 76876.55)(418.1219, 31991.68)(419.127, 8016.26)(461.1087, 9630.77)(462.11188, 2461.565)(463.11765, 1105.62)(464.1115, 203.63)(415.10263, 2644.4268)(416.10547, 748.7)(417.09872, 232.98251)
3-Feruloyl-1,5-quinolactone	1	1	1	1	1	50217	1	1	1	1	1	1	1	1	1	1	3-Feruloyl-1,5-quinolactone [ C27 H26 O11, tgt=81.19, overall=81.19 ]	(571.1417, 210.81)(525.1376, 5157.82)(526.1442, 1734.83)(527.1391, 358.88)
naringin	1	1	1	1	101473	108212	1	1	1	1	1	1	1	1	1	1	naringin [ C27 H32 O14, tgt=84.05, overall=84.05 ]	(579.1692, 9392.65)(580.1725, 2619.7651)(581.17584, 992.505)(582.1803, 174.86499)
Cis-p-Coumaric acid	1	225982	1	247325	175884	159203	602993	509390	1	22078	11999	1	33217	41918	1	20926	Cis-p-Coumaric acid [ C9 H8 O3, tgt=93.97, overall=93.97 ]	(209.04552, 78.746666)(163.03983, 6668.747)(164.04282, 742.0036)(165.03995, 49.068188)
rhamnazin	1	1	43823	1	843729	677865	207184	395711	47493	1	43584	18075	1	25701	46495	24122	rhamnazin [ C17 H14 O7, tgt=92.18, overall=92.18 ]	(330.0713, 51.78)(375.07187, 28807.625)(376.0754, 5249.3853)(377.0779, 101.99001)
Caffeoyl 3-hydroxytyrosine	1	1	1	1	1	1	17457	1	274877	169043	76220	163175	64647	165503	1	196710	Caffeoyl 3-hydroxytyrosine [ C18 H17 N O7, tgt=83.77, overall=83.77 ]	(359.1015, 2187.9)(360.1042, 553.58)(361.1024, 200.39)(404.09924, 524906.9)(405.10303, 86460.6)(406.10443, 23168.43)(407.10468, 4169.3447)(358.0939, 320914.4)(359.09335, 66262.5)(360.09933, 14323.725)(361.09393, 2994.032)
Luteolin 7-O-glucuronide	1	1	20854	1	1	1	1	1	1	11623	1	1	1	1	1	1	Luteolin 7-O-glucuronide [ C21 H18 O12, tgt=83.36, overall=83.36 ]	(507.07178, 1170.89)(508.06955, 391.51)(509.0839, 687.93)(461.07306, 2934.495)(462.07565, 704.415)(463.0802, 244.29)
myricetin rutinoside	1	1	15478	1	1	1	1	1	1	1	1	1	1	1	1	1	myricetin rutinoside [ C27 H30 O17, tgt=81.48, overall=81.48 ]	(626.1514, 1842.35)(627.1512, 647.78)(628.1501, 153.67)(625.1415, 148.45)
Sinapoyl glucose	1	1	1	1	1	1	1	1	1	126909	1	1	1	1	1	1	Sinapoyl glucose [ C17 H22 O10, tgt=98.45, overall=98.45 ]	(386.1214, 190659.33)(387.1241, 35344.79)(388.1263, 6495.02)(389.1325, 1361.53)
leucodelphinidin	1	1	1	1	1	1	1	1	89292	39014	35452	1	89316	1	17187	25801	leucodelphinidin [ C15 H14 O8, tgt=93.25, overall=93.25 ]	(367.0708, 1028.22)(368.0692, 6120.95)(321.06155, 113219.49)(322.06522, 15591.843)(323.07263, 6285.8423)(324.0652, 485.63)
Sitostanyl ferulate	1	1	1	1	1	1	1	1	1	1	25827	1	1	1	1	1	Sitostanyl ferulate [ C39 H60 O5, tgt=89.63, overall=89.63 ]	(607.4365, 52063.49)(608.4403, 17217.59)(609.4422, 5061.22)(610.4415, 849.18)
hesperidin	1	1	1	1	1	1	1	1	1	1	1	1	12254	12711	1	30229	hesperidin [ C28 H34 O15, tgt=85.51, overall=85.51 ]	(655.2007, 1194.84)(656.1941, 1295.76)(609.1806, 4501.28)(610.1844, 1429.54)(611.1894, 589.50665)(612.19653, 77.12)
4-O-8',5'-5''-Dehydrotriferulic acid	1	1	1	1	1	1	1	1	1	1	1	16027	1	1	1	1	4-O-8',5'-5''-Dehydrotriferulic acid [ C30 H26 O12, tgt=86.99, overall=86.99 ]	(577.1326, 20750.39)(578.1356, 6633.03)(579.143, 1799.51)(580.1415, 228.63)

## Sheet: PlantCyc
Compound	artichoke-KCl_1-r001	artichoke-KCl_1-r002	artichoke-KCl_2-r001	artichoke-KCl_2-r002	artichoke-KCl_3-r001	artichoke-KCl_3-r002	artichoke-KCl_4-r001	artichoke-KCl_4-r002	artichoke-ctrl_1-r001	artichoke-ctrl_1-r002	artichoke-ctrl_2-r001	artichoke-ctrl_2-r002	artichoke-ctrl_3-r001	artichoke-ctrl_3-r002	artichoke-ctrl_4-r001	artichoke-ctrl_4-r002	Annotations	CompositeSpectrum
7-oxatyphasterol	1	95037	1	70192	61077	60903	117695	110073	57246	1	60030	1	1	115487	1	1	7-oxatyphasterol [ C28 H48 O5, tgt=71.79, overall=71.79 ]	(463.34277, 2976.6086)(464.34604, 899.61774)(465.34927, 440.66998)(466.35504, 75.775)
NADPH	14507	1	20706	24786	31387	27974	39097	36578	1	1	1	1	1	1	1	1	NADPH [ C21 H26 N7 O17 P3, tgt=72.15, overall=72.15 ]	(741.06335, 921.08)(742.066, 267.4714)(743.0739, 72.89286)
dihydrolipoate	1	1	1	1	1	1	1	16869	1	1	1	1	1	1	1	1	dihydrolipoate [ C8 H15 O2 S2, tgt=75.79, overall=75.79 ]	(207.0509, 898.8)(208.0612, 201.34)(209.0456, 81.4)
dehydroabietadiene-diol	1929206	1965960	1290106	1356392	1623215	1618276	1814221	1666808	1725617	1711191	2075347	2115853	1965673	1909318	1892391	1882159	dehydroabietadiene-diol [ C20 H30 O2, tgt=86.15, overall=86.15 ]	(347.2211, 151301.19)(348.2241, 31218.46)(349.22696, 4410.799)(350.22998, 457.1394)(351.22174, 105.009995)
2-oxo-3-phenylpropanoate	1	241103	266743	1	194497	1	609362	519584	83980	70155	35674	60015	173020	50791	83937	76527	2-oxo-3-phenylpropanoate [ C9 H7 O3, tgt=71.44, overall=71.44 ]	(163.03989, 5355.4697)(164.0411, 547.9731)(165.04124, 47.515835)
(iS/i)-2-acetolactate	13465	1	1	13596	1	1	12839	11483	1	1	1	1	11374	1	1	1	(iS/i)-2-acetolactate [ C5 H7 O4, tgt=75.75, overall=75.75 ]	(131.03482, 1159.9299)(132.03244, 45.786)
cyclic-2,3-iO/i-oxalyl-L-threonate	12426	14246	18882	16568	1	1	68796	68718	1	1	1	1	1	1	1	1	cyclic-2,3-iO/i-oxalyl-L-threonate [ C6 H5 O7, tgt=72.98, overall=72.98 ]	(189.00356, 89.28333)(234.00049, 5907.4243)(235.00139, 261.13)(235.9978, 361.9075)
ethylacetate	1	1	537903	539980	1	1	1459292	1431434	1	1	1	1	1	1	1	1	ethylacetate [ C4 H8 O2, tgt=83.98, overall=83.98 ]	(133.05096, 142508.19)(134.0501, 8914.3125)(135.04445, 16734.404)(136.0461, 1623.51)
3-hydroxy-docosapentaenoyl-CoA	179268	200633	152678	157630	134999	135222	172567	154074	39233	42207	1	71526	1	1	1	1	3-hydroxy-docosapentaenoyl-CoA [ C43 H64 N7 O18 P3 S, tgt=70.52, overall=70.52 ]	(1136.328, 7986.49)(1137.331, 5312.9683)(1138.3341, 2170.3691)(1139.3387, 700.4509)(1140.3435, 93.494995)(1141.352, 34.315)(1090.3209, 176.79599)(1091.3245, 106.574)(1092.3137, 39.785)
palmitaldehyde	86950	140091	1	98344	66537	106066	129370	93608	43194	78259	49820	67641	33407	90993	79701	97394	palmitaldehyde [ C16 H32 O, tgt=82.35, overall=82.35 ]	(285.24335, 4363.8145)(286.24677, 817.6627)(287.2459, 38.532726)
&alpha;-D-glucose	1550151	1591957	1646519	1555795	1659774	1628154	1525937	1552144	266469	1	240361	101840	258503	83952	90958	148776	&alpha;-D-glucose [ C6 H12 O6, tgt=87.70, overall=87.70 ]	(225.06151, 52273.402)(226.06828, 4715.384)(227.06557, 2876.8489)(228.06743, 166.52)(179.05615, 78315.22)(180.06366, 7937.5933)(181.06233, 1069.0364)
GAsub13/sub	81608	76555	63689	66839	78467	71944	78242	67905	31013	69547	70152	70915	1	18069	1	45074	GAsub13/sub [ C20 H23 O7, tgt=93.45, overall=93.45 ]	(375.14526, 2641.363)(376.15012, 623.35144)(377.1582, 70.559235)(420.13782, 99.85999)(374.1328, 148.25333)
succinate semialdehyde	1	3498279	2674899	2707013	2560673	2473507	2951046	2653033	958187	1	1	1	1	72883	1	1	succinate semialdehyde [ C4 H5 O3, tgt=72.37, overall=72.37 ]	(101.02426, 167580.9)(102.02737, 7892.4897)(103.028336, 403.0525)(146.0228, 55.735)
iO/i-sinapoylcholine	303456	281886	138847	130667	205590	220221	319812	257099	244319	139774	27297	281316	274108	174469	26750	65749	iO/i-sinapoylcholine [ C16 H24 N O5, tgt=78.73, overall=78.73 ]	(309.15604, 17392.045)(310.15936, 2556.7751)(311.1578, 779.7126)(312.15735, 51.704998)
tributyrin	204271	214527	115496	113714	105771	94449	322202	285467	154245	158867	134571	94082	216053	220087	202042	190129	tributyrin [ C15 H26 O6, tgt=98.59, overall=98.59 ]	(347.1738, 99.22)(301.16583, 14604.362)(302.1692, 2364.4617)(303.1698, 470.98813)(304.1663, 46.946667)
urate	1	1	1	1	10720	1	19256	15666	1	1	1	14388	23095	15935	1	1	urate [ C5 H4 N4 O3, tgt=80.84, overall=80.84 ]	(168.02992, 1417.0433)(169.0328, 33.18)(167.02087, 1886.3984)(168.02348, 200.628)
indole-3-acetyl-alanine	3429685	3486323	1	4295841	1	6954685	1	1662006	1	1	56280	1	93505	1	1	44921	indole-3-acetyl-alanine [ C13 H13 N2 O3, tgt=88.96, overall=88.96 ]	(245.09346, 29816.705)(246.09637, 4254.4)(247.09827, 2150.545)(248.09839, 216.306)
(i22R,23R/i)-28-homocastasterone	1546479	1977091	1894998	1595809	1255690	1361828	2347590	2277098	868938	1668829	573901	1883545	2884465	2856394	1774672	801916	(i22R,23R/i)-28-homocastasterone [ C29 H50 O5, tgt=99.24, overall=99.24 ]	(477.35898, 87303.8)(478.3621, 26774.012)(479.3654, 5098.0674)(480.3686, 723.07935)(481.36172, 102.69333)
iS/i-allantoin	14569	26983	1	25318	21234	15601	20127	24491	13854	12796	13873	15268	20046	1	16083	16070	iS/i-allantoin [ C4 H6 N4 O3, tgt=81.93, overall=81.93 ]	(158.04552, 2097.668)(159.0414, 148.64786)(160.038, 262.83002)(157.03552, 146.54713)
8-hydroxy-(+)-&delta;-cadinene	29269	37239	25662	29990	32192	31319	31859	31999	20086	21632	19444	18839	26183	28989	20892	26258	8-hydroxy-(+)-&delta;-cadinene [ C15 H24 O, tgt=86.60, overall=86.60 ]	(265.17874, 146.89626)(219.17574, 1407.4146)(220.1787, 134.39563)
GAsub53/sub	311773	319301	330828	335170	1	1	1	338864	1	38790	1	43219	230115	275330	100798	174832	GAsub53/sub [ C20 H26 O5, tgt=74.44, overall=74.44 ]	(345.1713, 18836.69)(346.17453, 3922.9873)(347.1832, 1241.6873)(348.18454, 156.74182)
2-18:2(9Z,12Z)-lysophosphatidylcholine	2007899	2053036	1636259	1681867	2615708	2502780	2682134	2407754	1	1136156	1605422	1300547	867592	609647	362874	1332008	2-18:2(9Z,12Z)-lysophosphatidylcholine [ C26 H50 N O7 P, tgt=80.48, overall=80.48 ]	(519.3308, 115.653076)(520.3364, 41.83)(564.33234, 152333.98)(565.33514, 43885.125)(566.3375, 9104.972)(567.3386, 1509.1194)(568.33984, 177.45857)
avenastenone	518217	544310	808840	840397	423384	401362	1371018	1256568	1902138	1952897	1327978	1214531	797129	1442149	566640	55137	avenastenone [ C29 H46 O, tgt=88.31, overall=88.31 ]	(455.35312, 56725.39)(456.3563, 17996.748)(457.35788, 3425.36)(458.35944, 436.66376)
(-)-lariciresinol	4591542	4582234	3062417	3119022	2810760	2728316	3148811	2841911	479397	1625131	574058	853896	2008302	548766	286720	1516203	(-)-lariciresinol [ C20 H24 O6, tgt=96.40, overall=96.40 ]	(405.15616, 193954.84)(406.159, 43512.3)(407.16562, 10558.462)(408.16983, 1876.2954)(409.17905, 525.535)(359.14987, 12174.1)(360.15314, 2643.2441)(361.15405, 404.0944)(362.16284, 63.846664)
dopamine	172352	171235	112356	113031	125703	119558	104538	93992	23686	14527	21701	20913	34685	24143	33897	1	dopamine [ C8 H12 N O2, tgt=82.93, overall=82.93 ]	(154.08711, 3161.4783)(155.08812, 231.08932)
gibberellin Asub4/sub methyl ester	311808	318795	330693	332156	1	1	1	338864	1	38790	1	43219	229288	275330	100593	174575	gibberellin Asub4/sub methyl ester [ C20 H26 O5, tgt=74.44, overall=74.44 ]	(345.1713, 18860.684)(346.17453, 3927.9084)(347.1832, 1243.1327)(348.18454, 156.97182)
4,4-dimethyl-14&alpha;-hydroxymethyl-5&alpha;-cholesta-8-en-3&beta;-ol	169803	1	1	1	261444	142952	120391	153210	1	1	52744	1	21867	26745	1	1	4,4-dimethyl-14&alpha;-hydroxymethyl-5&alpha;-cholesta-8-en-3&beta;-ol [ C30 H52 O2, tgt=89.54, overall=89.54 ]	(489.39542, 2775.625)(490.39877, 929.39874)(491.40125, 113.713745)
(6&alpha;)-hydroxycampestanol	1	23052	1	1	1	1	1	28263	1	1	1	1	1	29198	1	1	(6&alpha;)-hydroxycampestanol [ C28 H50 O2, tgt=81.48, overall=81.48 ]	(463.3784, 1281.6466)(464.3818, 386.16666)(465.37454, 157.84999)
stigmasterol 3-O-&beta;-D-glucoside	250911	319688	1212401	1262319	688042	675791	833770	912460	180611	128615	742695	314401	78624	114404	284233	26448	stigmasterol 3-O-&beta;-D-glucoside [ C35 H58 O6, tgt=89.05, overall=89.05 ]	(619.422, 29977.531)(620.4251, 11743.916)(621.428, 2926.388)(622.4301, 586.3113)(623.41864, 101.113)(573.4114, 119.955)
kaempferol 3-iO/i-&beta;-iD/i-glucosyl-(1-2)-glucoside	1	1	1	1	13586	1	1	27487	1	1	1	1	1	1	1	1	kaempferol 3-iO/i-&beta;-iD/i-glucosyl-(1-2)-glucoside [ C27 H29 O16, tgt=74.29, overall=74.29 ]	(609.14844, 1082.5549)(610.1522, 348.52002)(611.1507, 93.91)
(iS/i)-naringenin	71469	73328	60119	64127	81961	78873	127583	120035	40443	71770	37336	27893	33858	41156	103561	88086	(iS/i)-naringenin [ C15 H11 O5, tgt=84.66, overall=84.66 ]	(271.06186, 7698.9175)(272.06543, 1382.4865)(273.057, 21.68)(316.0583, 50.42)
GAsub110/sub	311808	317935	332537	332156	1	1	1	337583	1	38790	1	43219	230115	275330	100593	174575	GAsub110/sub [ C20 H26 O5, tgt=74.44, overall=74.44 ]	(345.1713, 18882.16)(346.17453, 3932.789)(347.1832, 1243.949)(348.18454, 157.36726)
isobutanoyl-CoA	1	1	1	28186	61806	64271	1	45297	1	1	1	1	1	1	1	1	isobutanoyl-CoA [ C25 H38 N7 O17 P3 S, tgt=79.50, overall=79.50 ]	(878.1233, 208.69)(879.0981, 153.54)(832.1155, 1693.8826)(833.1184, 851.235)(834.11975, 235.0925)
5-hydroxyindole acetate	1	17642	1	23962	13390	10275	30909	27692	26915	24832	1	1	24254	1	21659	17603	5-hydroxyindole acetate [ C10 H8 N O3, tgt=78.51, overall=78.51 ]	(190.0507, 78.24)(189.04271, 6070.875)(190.04213, 713.5173)
cathasterone	1522455	1949827	1864503	1555812	1206670	1334426	2293477	2233009	464696	1632238	553856	1814864	2778283	2739583	1720358	770526	cathasterone [ C28 H48 O3, tgt=99.10, overall=99.10 ]	(477.35916, 87942.22)(478.36224, 26969.271)(479.36554, 5124.389)(480.36865, 733.4737)(481.36172, 103.77833)
1D-imyo/i-inositol 1,2,3,4,5,6-hexakisphosphate	19264	21761	17199	19272	22093	17070	17140	16986	1	1	1	1	1	1	1	1	1D-imyo/i-inositol 1,2,3,4,5,6-hexakisphosphate [ C6 H6 O24 P6, tgt=77.49, overall=77.49 ]	(647.7777, 1786.33)(648.775, 3371.66)(649.7833, 1103.9)(692.7668, 6916.7295)(693.76904, 2708.3325)(694.76697, 4901.3335)(695.76953, 1764.9062)
(iZ/i)-&beta;-ocimene	74192	76223	35163	38599	43050	42663	99685	86079	52282	56934	43529	42423	86819	81387	75461	73326	(iZ/i)-&beta;-ocimene [ C10 H16, tgt=90.03, overall=90.03 ]	(181.12318, 4619.887)(182.12643, 498.39868)
hesperetin	12283	1	1	20438	1	1	22619	25576	1	1	1	1	16325	1	1	1	hesperetin [ C16 H13 O6, tgt=72.04, overall=72.04 ]	(301.07037, 3672.2922)(302.073, 759.61)(303.07648, 219.42668)(346.07312, 330.545)(300.0652, 618.99)(301.0588, 48.1)
dehydroscoulerine	1	806259	1	1	4632322	1	1	460354	282359	848436	271991	129858	358517	113616	292515	1503955	dehydroscoulerine [ C19 H18 N O4, tgt=72.06, overall=72.06 ]	(369.12106, 10030.848)(370.12442, 2075.4128)(371.12723, 719.74725)(372.132, 105.628746)(323.1157, 36581.49)(324.11908, 6514.7017)
(9R,10S)-dihydroxystearate	238267	244426	218390	221031	210721	223896	207147	184285	192893	169072	11393	165964	1	260996	1	142613	(9R,10S)-dihydroxystearate [ C18 H35 O4, tgt=81.00, overall=81.00 ]	(315.25443, 15326.289)(316.2578, 3074.7473)(317.26044, 372.8979)(360.2475, 69.7)(314.24234, 579.2269)
(iE/i)-2-methylpropanal-oxime	1	1	1	10408	1	1	14507	16561	21113	17854	23664	25802	1	17095	1	29487	(iE/i)-2-methylpropanal-oxime [ C4 H9 N O, tgt=83.45, overall=83.45 ]	(132.06636, 5246.0435)(133.06937, 154.77888)(134.0651, 50.765)
myristate	848298	853959	820222	851380	840043	849800	1017468	960693	649452	572992	250379	589555	484961	665418	494246	444487	myristate [ C14 H27 O2, tgt=99.49, overall=99.49 ]	(227.20161, 60000.957)(228.20486, 8867.887)(229.20743, 859.8694)
5-hydroxy-L-tryptophan	15370	29394	16977	17375	20838	19188	1	39392	22895	21456	1	19272	24880	23760	11010	1	5-hydroxy-L-tryptophan [ C11 H12 N2 O3, tgt=71.01, overall=71.01 ]	(265.0848, 2511.3662)(266.08847, 324.57156)(267.07913, 575.06616)
pyridoxine	1	116052	117903	122144	103748	93173	116275	104535	49529	1	1	15357	32221	72066	34825	30326	pyridoxine [ C8 H11 N O3, tgt=72.89, overall=72.89 ]	(214.07104, 5238.0693)(215.07465, 267.1325)(216.0589, 162.28)(168.06665, 1218.1493)(169.06372, 135.45847)
(iS/i)-methylmalonate-semialdehyde	1	3498279	2674899	2707013	2560673	2473507	2951046	2653033	958187	1	1	1	1	72883	1	1	(iS/i)-methylmalonate-semialdehyde [ C4 H5 O3, tgt=72.37, overall=72.37 ]	(101.02426, 167580.9)(102.02737, 7892.4897)(103.028336, 403.0525)(146.0228, 55.735)
(3iZ/i)-hex-3-en-1-yl acetate	750535	754573	553853	596319	536057	505631	790509	717466	439384	462278	307515	149052	215200	485878	144985	226133	(3iZ/i)-hex-3-en-1-yl acetate [ C8 H14 O2, tgt=93.56, overall=93.56 ]	(187.09746, 37983.41)(188.10078, 3808.403)(189.09769, 410.6375)(190.0946, 21.0)(141.09184, 131.99066)
4-aminobutanoate	57737	55386	56801	55191	42548	41093	62216	63836	28662	26928	33156	21233	43634	1	34258	27129	4-aminobutanoate [ C4 H9 N O2, tgt=90.55, overall=90.55 ]	(148.06136, 570.80334)(149.06332, 61.343334)(102.05571, 3514.022)(103.05835, 133.39066)
phenylacetate	494562	504536	416163	447028	797398	905554	508693	463537	227154	229951	270903	91506	136861	135320	151699	112668	phenylacetate [ C8 H7 O2, tgt=84.21, overall=84.21 ]	(135.04471, 12083.145)(136.04808, 1061.5607)(137.0519, 59.867332)(134.0366, 582.0288)
cyanidin-3-iO/i-&beta;-D-glucoside	14570267	14469870	14862615	15004867	15341730	15005626	20064936	18225030	1658833	7419402	2184518	873583	599718	906793	1566100	543233	cyanidin-3-iO/i-&beta;-D-glucoside [ C21 H20 O11, tgt=94.32, overall=94.32 ]	(493.0999, 228.745)(447.09424, 416080.72)(448.09705, 97350.9)(449.09903, 19834.7)(450.10144, 3071.0542)(451.11313, 1003.7917)
salicylate	1854996	1888474	1947189	1952546	1478021	1340849	1685099	1537172	204223	566832	531070	856369	398376	321160	462813	426384	salicylate [ C7 H5 O3, tgt=98.89, overall=98.89 ]	(137.02415, 106622.65)(138.02689, 8559.558)(139.03009, 889.64886)(140.03468, 189.60286)(136.01607, 468.233)
genistin	1039300	1022449	1189938	1222788	993059	938745	851797	791694	170184	73411	781495	376446	155804	110522	146272	555677	genistin [ C21 H20 O10, tgt=96.89, overall=96.89 ]	(431.0985, 45771.965)(432.10168, 10387.205)(433.10565, 3137.5576)(434.10788, 592.6501)
butanoyl-CoA	1	1	1	28186	61806	64271	1	45297	1	1	1	1	1	1	1	1	butanoyl-CoA [ C25 H38 N7 O17 P3 S, tgt=79.50, overall=79.50 ]	(878.1233, 208.69)(879.0981, 153.54)(832.1155, 1693.8826)(833.1184, 851.235)(834.11975, 235.0925)
uroporphyrinogen-I	14061	14753	1	13569	19818	19832	21321	17522	1	1	1	1	1	1	1	1	uroporphyrinogen-I [ C40 H44 N4 O16, tgt=74.82, overall=74.82 ]	(836.27783, 1171.5371)(837.28107, 487.05713)(838.2822, 68.005714)
theobromine	1542556	1572517	1618354	1509783	1562385	1517705	1448832	1474861	1	1	92481	66025	176315	80316	51670	330387	theobromine [ C7 H8 N4 O2, tgt=75.22, overall=75.22 ]	(225.06223, 72930.16)(226.06764, 6241.3037)(227.06656, 2828.7593)(228.06763, 205.76857)(179.05626, 79489.664)(180.06349, 7883.3286)(181.06178, 926.4116)(182.0585, 82.2)
prunetin	53640	56521	29306	28536	26521	24423	24957	21599	24798	26549	18344	1	29678	23441	26918	27489	prunetin [ C16 H12 O5, tgt=88.98, overall=88.98 ]	(329.06406, 105.98)(330.0771, 28.15)(283.0617, 1755.3275)(284.06516, 238.212)(285.06744, 76.21)
iS/i-(-)-ureidoglycolate	1	1	14258	1	1	1	1	193464	1	1	1	1	1	1	1	1	iS/i-(-)-ureidoglycolate [ C3 H5 N2 O4, tgt=72.94, overall=72.94 ]	(133.02664, 21303.469)(134.0326, 1694.78)(178.02325, 708.54004)
3-oxohexanoyl-CoA	18049	1	14601	15575	10451	10903	13884	13001	1	1	1	1	1	1	1	1	3-oxohexanoyl-CoA [ C27 H40 N7 O18 P3 S, tgt=74.94, overall=74.94 ]	(874.1303, 790.0229)(875.13055, 535.4286)(876.1372, 134.34001)
laurate	284107	292155	285384	307777	323832	310308	311196	313787	80656	58715	190616	84933	193667	218468	204351	179238	laurate [ C12 H23 O2, tgt=98.83, overall=98.83 ]	(199.1704, 19664.342)(200.17372, 2575.36)(201.17607, 158.54063)
12-oxo-cis-10,15-phytodienoate	1504019	1230322	758802	758699	670384	647451	1169484	815962	309305	356064	135302	90568	378983	137580	546964	468063	12-oxo-cis-10,15-phytodienoate [ C18 H27 O3, tgt=83.98, overall=83.98 ]	(291.19736, 46654.152)(292.2008, 9234.276)(336.1893, 60.17)(290.18573, 106.955)
aureusidin 6-iO/i-glucoside	11656748	11792978	12137788	12275454	12645475	12308844	16494888	15014905	1358101	1836764	1813124	1776122	475027	723357	1231766	447947	aureusidin 6-iO/i-glucoside [ C21 H19 O11, tgt=96.03, overall=96.03 ]	(447.0944, 428778.1)(448.09723, 100414.38)(449.0992, 20438.502)(450.10165, 3143.4045)(451.11313, 999.5667)(492.08664, 190.93224)(493.0761, 1144.92)(446.08255, 224.45667)
&beta;-D-galactose	1550151	1591957	1646519	1555795	1659774	1628154	1525937	1552144	266469	1	240377	102270	258194	84617	91229	149121	&beta;-D-galactose [ C6 H12 O6, tgt=87.70, overall=87.70 ]	(225.06151, 52273.402)(226.06828, 4715.384)(227.06557, 2876.8489)(228.06743, 166.52)(179.05615, 78315.22)(180.06366, 7937.5933)(181.06233, 1069.0364)
3-dehydro-6-deoxoteasterone	1511638	1939737	1863373	1553587	1198683	1326361	2293477	2229296	593029	1612720	553343	1810325	2761147	2739449	1704185	763355	3-dehydro-6-deoxoteasterone [ C28 H48 O3, tgt=99.10, overall=99.10 ]	(477.35907, 87133.93)(478.3622, 26729.105)(479.36548, 5079.244)(480.3686, 726.9944)(481.36172, 102.49833)
(-)-menthone	1	77747	53366	59509	1	1	1	49436	29198	1	1	1	1	1	1	1	(-)-menthone [ C10 H18 O, tgt=76.90, overall=76.90 ]	(199.13336, 3566.19)(200.13663, 380.454)(201.14746, 67.894005)(153.1282, 286.274)(154.1324, 28.45)
12,13(S)-epoxylinolenate	1499913	1227578	758802	753033	668232	641670	1165534	813724	309305	356064	134948	90487	373538	137580	542058	468377	12,13(S)-epoxylinolenate [ C18 H27 O3, tgt=83.98, overall=83.98 ]	(291.19736, 46832.09)(292.2008, 9270.52)(336.1893, 60.17)(290.18585, 98.83501)
(S)-3-amino-2-methylpropanoate	57737	55386	56801	55191	42548	41093	62216	63836	28662	26928	33156	21233	43634	1	34258	27129	(S)-3-amino-2-methylpropanoate [ C4 H9 N O2, tgt=90.55, overall=90.55 ]	(148.06136, 570.80334)(149.06332, 61.343334)(102.05571, 3514.022)(103.05835, 133.39066)
GAsub15/sub (open lactone form)	311808	318795	330693	332156	1	1	1	338864	1	38790	1	43219	229288	275330	101876	174575	GAsub15/sub (open lactone form) [ C20 H26 O5, tgt=74.44, overall=74.44 ]	(345.1713, 18860.684)(346.17453, 3927.9084)(347.1832, 1243.1327)(348.18454, 156.97182)
8-methylthiooctylhydroximoyl-cysteinylglycine	1281029	1249789	811141	810768	1	1759516	1211450	1055696	146734	87604	175898	207343	154599	82103	1	1	8-methylthiooctylhydroximoyl-cysteinylglycine [ C14 H27 N3 O4 S2, tgt=84.72, overall=84.72 ]	(365.1453, 32061.355)(366.1487, 5488.151)(367.1499, 1308.5822)(368.15158, 90.43917)
sterculate	42077	63549	41910	28422	30010	28416	1	31358	33462	33450	32642	49482	43922	36589	38703	40951	sterculate [ C19 H33 O2, tgt=91.91, overall=91.91 ]	(293.24823, 1651.0734)(294.25174, 252.23334)(295.2613, 105.71)
glycine betaine	162330	110152	124059	120929	187903	183380	185913	178561	119208	123202	108872	99087	161269	160091	125818	125302	glycine betaine [ C5 H11 N O2, tgt=87.20, overall=87.20 ]	(162.0766, 249.6681)(116.07137, 13780.527)(117.07503, 460.24057)(118.075134, 53.672497)
pelargonidin	71469	73328	60119	64127	81961	78873	127583	120035	40443	71770	37336	27893	33858	41156	103561	88086	pelargonidin [ C15 H11 O5, tgt=84.66, overall=84.66 ]	(271.06186, 7698.9175)(272.06543, 1382.4865)(273.057, 21.68)(316.0583, 50.42)
2,3-dioxo-L-gulonate	3802069	4153605	3589876	3570677	468934	1530663	3585155	3642938	98948	405205	1249819	219733	1742869	345069	1773319	272708	2,3-dioxo-L-gulonate [ C6 H7 O7, tgt=74.42, overall=74.42 ]	(191.01999, 242877.52)(192.02348, 17574.828)(193.02322, 4733.293)(194.02191, 357.0733)(236.0195, 166.3089)(237.0152, 58.09)(190.01088, 63.832497)
2-oxobutanoate	1	3469133	2651000	2707013	2570391	2492487	2952082	2653363	959071	1	1	1	1	75974	1	1	2-oxobutanoate [ C4 H5 O3, tgt=72.37, overall=72.37 ]	(101.02426, 167527.95)(102.02737, 7887.75)(103.028336, 403.0525)(146.0228, 55.735)
palmitate	251828	236159	247909	300107	256376	228700	513768	431060	335217	172841	438557	199529	559700	493174	325055	381104	palmitate [ C16 H31 O2, tgt=80.75, overall=80.75 ]	(255.23274, 38726.98)(256.23618, 6643.307)(257.23846, 683.59686)(300.2267, 109.880005)
1D-ichiro/i-inositol	1550151	1591957	1646519	1555795	1659774	1628154	1525937	1552144	266469	1	240377	102270	258194	84617	91229	149121	1D-ichiro/i-inositol [ C6 H12 O6, tgt=87.70, overall=87.70 ]	(225.06151, 52273.402)(226.06828, 4715.384)(227.06557, 2876.8489)(228.06743, 166.52)(179.05615, 78315.22)(180.06366, 7937.5933)(181.06233, 1069.0364)
dammarenediol II	169803	1	1	1	261444	142952	120391	153210	1	1	52744	1	21867	26745	1	1	dammarenediol II [ C30 H52 O2, tgt=89.54, overall=89.54 ]	(489.39542, 2775.625)(490.39877, 929.39874)(491.40125, 113.713745)
7-iO/i-&beta;-D-glucosyl-apigenin	1039300	1022449	1189938	1222788	993059	938745	851797	791694	172781	73411	787038	376446	155804	112615	146272	547285	7-iO/i-&beta;-D-glucosyl-apigenin [ C21 H20 O10, tgt=96.89, overall=96.89 ]	(431.0985, 45709.727)(432.10168, 10372.88)(433.10565, 3128.7468)(434.10785, 592.68695)
(iE/i)-&beta;-ocimene	74192	76223	35163	38599	43050	42663	99685	86079	52282	56934	43529	42423	86819	81387	75461	73326	(iE/i)-&beta;-ocimene [ C10 H16, tgt=90.03, overall=90.03 ]	(181.12318, 4619.887)(182.12643, 498.39868)
sterone-ring	1589204	1661600	1335104	1432050	1589075	1496761	2221129	1953915	80729	464420	65697	261663	713644	1	676100	86164	sterone-ring [ C17 H28, tgt=75.66, overall=75.66 ]	(277.21698, 106797.45)(278.22006, 20831.832)(279.2238, 2424.8813)(280.22794, 120.1675)
iN/i-acetyl-&alpha;-D-glucosamine 1-phosphate	139506	141103	157544	162548	210890	202482	154502	153111	26375	1	33406	1	1	1	41774	1	iN/i-acetyl-&alpha;-D-glucosamine 1-phosphate [ C8 H14 N O9 P, tgt=80.96, overall=80.96 ]	(299.0412, 125.722)(344.03973, 7336.5396)(345.04208, 448.45642)(298.0303, 53.58)
eugenyl 6-iO/i-&beta;-iD/i-xylopyranosyl-&beta;-iD/i-glucopyranoside	833485	834786	303368	314579	916782	855937	1556809	1336809	768463	152979	264789	664772	448815	473134	847095	321091	eugenyl 6-iO/i-&beta;-iD/i-xylopyranosyl-&beta;-iD/i-glucopyranoside [ C21 H30 O11, tgt=93.01, overall=93.01 ]	(503.17612, 8298.49)(504.17978, 2007.075)(505.18015, 1036.784)(506.1797, 282.84998)(457.17044, 36603.54)(458.17374, 7759.2183)(459.1739, 2262.7893)(460.1771, 362.60284)(461.18298, 56.420002)
2-hydroxyformononetin	53640	56521	29306	28536	26521	24423	24957	21599	24798	26549	18344	1	29678	23441	26918	27489	2-hydroxyformononetin [ C16 H12 O5, tgt=88.98, overall=88.98 ]	(329.06406, 105.98)(330.0771, 28.15)(283.0617, 1755.3275)(284.06516, 238.212)(285.06744, 76.21)
&beta;-myrcene	74192	76223	35163	38599	43050	42663	99685	86079	52282	56934	43529	42423	86819	81387	75461	73326	&beta;-myrcene [ C10 H16, tgt=90.03, overall=90.03 ]	(181.12318, 4619.887)(182.12643, 498.39868)
(-)-&beta;-pinene	74192	76223	35163	38599	43050	42663	99685	86079	52282	56934	43529	42423	86819	81387	75461	73326	(-)-&beta;-pinene [ C10 H16, tgt=90.03, overall=90.03 ]	(181.12318, 4619.887)(182.12643, 498.39868)
4&alpha;-methyl-5&alpha;-ergosta-8,14,24(28)-trien-3&beta;-ol	518217	544310	808840	840397	423384	401362	1371018	1256568	1902138	1952897	1327978	1214531	797129	1442149	566640	55137	4&alpha;-methyl-5&alpha;-ergosta-8,14,24(28)-trien-3&beta;-ol [ C29 H46 O, tgt=88.31, overall=88.31 ]	(455.35312, 56725.39)(456.3563, 17996.748)(457.35788, 3425.36)(458.35944, 436.66376)
pyridine-ring	63336	60347	62226	1	118475	106487	88053	72331	183084	182670	105834	106242	220027	234667	221755	191283	pyridine-ring [ C5 H5 N, tgt=80.88, overall=80.88 ]	(124.04007, 5633.6733)(125.04117, 135.694)(126.0549, 164.995)
(S)-2-amino-3-(3-hydroxy-4-oxo-4h-pyridin-1-yl)propanoate	170562	161468	178816	1	239492	219936	1	207923	242231	59562	75756	81826	116303	27450	34353	1	(S)-2-amino-3-(3-hydroxy-4-oxo-4h-pyridin-1-yl)propanoate [ C8 H9 N2 O4, tgt=73.78, overall=73.78 ]	(197.05695, 3078.229)(198.0619, 103.34)(242.05388, 49404.41)(243.06055, 8812.988)(244.06, 1885.5385)
coumarin	1	1	1	1	1	1	37071	32529	1	1	1	1	1	1	1	1	coumarin [ C9 H6 O2, tgt=73.92, overall=73.92 ]	(145.02896, 1883.5)(146.02701, 39.975)
isochorismate	30677	21826	16625	15736	48440	52030	69512	64366	24011	10797	12295	14005	1	1	11223	1	isochorismate [ C10 H8 O6, tgt=76.96, overall=76.96 ]	(224.03336, 130.965)(269.03046, 435.248)(270.0293, 361.8)(223.0262, 3062.374)(224.02493, 377.86072)(225.01514, 110.9625)
p-coumaroyltriacetic acid lactone	71469	73328	60119	64127	81961	78873	127583	120035	40443	71770	37336	27893	33858	41156	103561	88086	p-coumaroyltriacetic acid lactone [ C15 H11 O5, tgt=84.66, overall=84.66 ]	(271.06186, 7698.9175)(272.06543, 1382.4865)(273.057, 21.68)(316.0583, 50.42)
(9Z)-12-oxo-dodec-9-enoate	122931	130369	213342	129873	129038	173785	126142	179558	197078	193142	153712	175166	153516	112901	179495	203693	(9Z)-12-oxo-dodec-9-enoate [ C12 H19 O3, tgt=90.40, overall=90.40 ]	(211.13394, 5324.6694)(212.13716, 658.8562)
GAsub36/sub	4591542	4582234	3062509	3119022	2811456	2728316	3148811	2841911	479397	1624028	574396	853982	2008302	549713	286720	1518273	GAsub36/sub [ C20 H24 O6, tgt=96.40, overall=96.40 ]	(405.15616, 193954.84)(406.159, 43512.3)(407.16562, 10558.462)(408.16983, 1876.2954)(409.17905, 525.535)(359.14987, 12174.1)(360.15314, 2643.2441)(361.15405, 404.0944)(362.16284, 63.846664)
protohypericin	325570	1	1	1	1	1	1	221689	1	1	1	1	1	1	1	1	protohypericin [ C30 H16 O8, tgt=85.62, overall=85.62 ]	(503.0785, 2394.675)(504.0813, 528.265)(505.07294, 112.135)
L-ierythro/i-5,6,7,8-tetrahydrobiopterin	176727	1	209277	1	1	1	301362	262816	12680	1	21652	16046	78918	44277	1	1	L-ierythro/i-5,6,7,8-tetrahydrobiopterin [ C9 H15 N5 O3, tgt=74.63, overall=74.63 ]	(241.11931, 7190.9277)(242.12134, 672.7178)(243.12065, 112.82124)
&alpha;-D-mannose	1550151	1591957	1646519	1555795	1659774	1628154	1525937	1552144	266469	1	240361	101840	258503	83952	90958	148776	&alpha;-D-mannose [ C6 H12 O6, tgt=87.70, overall=87.70 ]	(225.06151, 52273.402)(226.06828, 4715.384)(227.06557, 2876.8489)(228.06743, 166.52)(179.05615, 78315.22)(180.06366, 7937.5933)(181.06233, 1069.0364)
5-hydroxytryptophol	40643	43598	44488	44714	43854	44536	45684	44892	49699	36129	48018	53117	53658	46222	51215	30703	5-hydroxytryptophol [ C10 H11 N O2, tgt=76.17, overall=76.17 ]	(222.07816, 2034.4138)(223.07799, 170.96126)
5-dehydroavenasterol	518217	544310	808840	840397	423384	401362	1371018	1256568	1902138	1952897	1327978	1214531	797129	1442149	566640	55137	5-dehydroavenasterol [ C29 H46 O, tgt=88.31, overall=88.31 ]	(455.35312, 56725.39)(456.3563, 17996.748)(457.35788, 3425.36)(458.35944, 436.66376)
protocatechualdehyde	1859537	1897148	1949948	1955130	1479900	1343272	1689466	1540711	203965	567525	530365	855800	399903	322816	463840	427049	protocatechualdehyde [ C7 H6 O3, tgt=98.89, overall=98.89 ]	(183.02904, 597.2506)(184.02664, 49.418747)(137.02415, 106487.086)(138.02689, 8550.213)(139.03009, 888.16327)(140.03468, 188.9043)
9,10-EOT	1499913	1227578	757224	753033	668232	641670	1165534	815962	309305	356064	134948	90487	373538	137580	542058	468377	9,10-EOT [ C18 H27 O3, tgt=83.98, overall=83.98 ]	(291.19736, 46832.09)(292.2008, 9270.52)(336.1893, 60.17)(290.18585, 98.83501)
acrolein	3483169	3468787	2650587	2706876	2568999	2494231	2951910	2653233	958465	1865846	1882159	1306538	2615765	2532428	1102672	2010837	acrolein [ C3 H4 O, tgt=95.73, overall=95.73 ]	(101.02426, 181268.5)(102.02735, 8653.711)(103.031845, 1768.9507)(104.042404, 153.1525)
indole-3-acetyl-phenylalanine	1	1	1	11264	1	10633	12071	13078	1	1	1	10171	1	10175	1	10908	indole-3-acetyl-phenylalanine [ C19 H17 N2 O3, tgt=77.65, overall=77.65 ]	(321.12677, 1195.0785)(322.12958, 203.23715)(323.11725, 165.19858)(366.125, 67.37)(320.1133, 60.81)
monodehydroascorbate	72032	71840	1	1	1	1	1	55195	1	1	19654	22593	23756	27906	14637	1	monodehydroascorbate [ C6 H7 O6, tgt=85.66, overall=85.66 ]	(175.02454, 7618.0537)(176.03125, 467.4025)(177.0186, 277.54)(220.02353, 650.5)(221.028, 1315.09)
castasterone	88357	94022	1	69781	55836	60903	116854	110073	57246	1	60794	1	1	115487	1	1	castasterone [ C28 H48 O5, tgt=70.46, overall=70.46 ]	(463.34277, 3036.685)(464.34595, 920.45496)(465.34995, 447.56888)(466.35727, 64.96)
pregnenolone	10364	10529	1	1	1	1	15166	12333	1	1	26414	23351	21073	21522	11157	12616	pregnenolone [ C21 H32 O2, tgt=85.72, overall=85.72 ]	(361.2377, 1969.283)(362.24097, 509.591)(363.24973, 246.56601)
apigenin 7-O-neohesperidoside	12681262	12604135	13459974	13649773	10543118	10255969	11492268	10361697	3258267	4735541	4305341	1843936	1049845	3656403	357167	3384165	apigenin 7-O-neohesperidoside [ C27 H30 O14, tgt=96.31, overall=96.31 ]	(623.16376, 3808.9202)(624.16406, 1626.8966)(625.1613, 305.81927)(626.16815, 106.155)(577.1576, 489955.25)(578.16064, 148142.1)(579.1629, 35338.723)(580.1658, 6316.191)(581.1812, 1914.5931)
(iS/i)-2-amino-6-oxohexanoate	59882	64169	55763	53638	61379	54525	61097	53073	26220	1	1	1	39633	1	1	1	(iS/i)-2-amino-6-oxohexanoate [ C6 H11 N O3, tgt=90.63, overall=90.63 ]	(190.0738, 945.86)(144.06613, 4781.51)(145.06137, 306.997)(146.06592, 37.655003)
gibberellin Asub20/sub methyl ester	311808	317935	331221	332156	1	1	1	337583	1	38790	1	43219	230115	275330	100593	174575	gibberellin Asub20/sub methyl ester [ C20 H26 O5, tgt=74.44, overall=74.44 ]	(345.1713, 18882.16)(346.17453, 3932.789)(347.1832, 1243.949)(348.18454, 157.36726)
pratensein	52518	52707	81749	82365	42093	42959	55505	46144	49858	44637	30988	1	138127	146659	1	1	pratensein [ C16 H11 O6, tgt=77.85, overall=77.85 ]	(299.05634, 3957.7683)(300.05975, 678.3577)(301.06052, 174.95232)(302.065, 35.19)
nt-pentose-ring	577767	479363	493148	478924	862001	822710	495955	510292	227035	1	298524	88795	220502	68488	37481	129736	nt-pentose-ring [ C5 H10 O4, tgt=89.18, overall=89.18 ]	(134.0595, 97.36)(179.05614, 84734.46)(180.06299, 7734.0923)(181.06154, 1447.9989)(182.0577, 47.98)(133.0498, 4285.871)
sulfuretin 6-glucoside	1039300	1022449	1189938	1222788	993059	938745	851797	791694	171717	74876	787038	375434	156387	112615	147969	547039	sulfuretin 6-glucoside [ C21 H20 O10, tgt=96.89, overall=96.89 ]	(431.0984, 45656.03)(432.1016, 10363.925)(433.1056, 3126.6711)(434.10776, 591.2775)
octanal	1	1	1	1	1	1	1	47170	30013	1	1	1	1	1	1	1	octanal [ C8 H16 O, tgt=90.17, overall=90.17 ]	(173.11795, 7609.9404)(174.12149, 756.41003)(127.1125, 71.04)
3,5-bisdiphosphoinositol-1D-imyo/i-inositol (2,3,4,6)tetrakisphosphate	14623	15576	12930	13877	1	20119	14919	15890	1	1	1	1	1	1	1	1	3,5-bisdiphosphoinositol-1D-imyo/i-inositol (2,3,4,6)tetrakisphosphate [ C6 H7 O30 P8, tgt=76.19, overall=76.19 ]	(806.69794, 875.7819)(807.69464, 309.77667)(808.69147, 667.62335)(851.6928, 3617.6887)(852.6955, 1241.9401)(853.69135, 2323.0542)(854.69684, 873.8125)(805.68335, 347.90332)(806.6873, 797.85)
2-(2-carboxy-4-methylthiazol-5-yl)ethyl phosphate	1	158326	160705	45704	155728	170329	1	167084	44962	62737	91668	1	78757	67597	1	60523	2-(2-carboxy-4-methylthiazol-5-yl)ethyl phosphate [ C7 H7 N O6 P S, tgt=86.70, overall=86.70 ]	(263.9772, 77.8)(308.9711, 6367.9565)(309.97165, 915.85675)(310.96622, 636.1642)(311.96707, 63.71091)
acetoacetate	1	3498279	2660000	2707013	2570391	2492487	2951046	2653033	959071	1	1	1	1	64699	1	1	acetoacetate [ C4 H5 O3, tgt=72.37, overall=72.37 ]	(101.02426, 167711.34)(102.02737, 7899.9385)(103.028336, 403.0525)(146.0228, 55.735)
cholate	563326	565198	460574	470506	4563351	1	634293	575585	420198	1	288060	156676	151530	125282	1	1	cholate [ C24 H39 O5, tgt=72.69, overall=72.69 ]	(407.27637, 278.04333)(452.27795, 59602.855)(453.28085, 15296.68)(454.2826, 2784.4963)(455.28152, 483.12332)(456.2832, 152.3625)
oleanolic aldehyde	1	1	1	11865	1	1	19322	15187	16844	15028	1	1	15247	1	1	1	oleanolic aldehyde [ C30 H48 O2, tgt=95.25, overall=95.25 ]	(485.3646, 1400.1749)(486.36816, 451.42172)(487.36728, 69.492004)
cyanidin 5-iO/i-&beta;-D-glucoside	11656748	11792978	12137712	12275454	12645475	12308844	16494888	15014905	1355066	1836764	1813124	1775053	475027	723357	1231766	447947	cyanidin 5-iO/i-&beta;-D-glucoside [ C21 H19 O11, tgt=96.03, overall=96.03 ]	(447.0944, 428778.1)(448.09723, 100414.38)(449.0992, 20438.502)(450.10165, 3143.4045)(451.11313, 999.5667)(492.08664, 190.93224)(493.0761, 1144.92)(446.08255, 224.45667)
(+)-lariciresinol	4595343	4585041	3062509	3121810	2813814	2728316	3149332	2842128	479282	1624213	574396	853982	2008883	548940	287393	1517656	(+)-lariciresinol [ C20 H24 O6, tgt=96.40, overall=96.40 ]	(405.15616, 193687.2)(406.159, 43453.05)(407.16562, 10561.939)(408.16983, 1876.831)(409.17902, 530.99)(359.14987, 12158.106)(360.15314, 2640.0635)(361.15405, 403.73566)(362.16284, 63.719997)
stearate	3583570	4633236	4704851	3816256	4137608	4611628	4598754	4852331	553027	4003281	1636316	4127682	3831377	3565354	1912672	3970202	stearate [ C18 H35 O2, tgt=84.94, overall=84.94 ]	(283.26486, 177940.64)(284.26782, 36310.758)(285.27057, 4053.374)(286.27322, 261.8219)(328.25745, 627.23334)(282.25244, 200.40332)
icis/i-vaccenate	1891657	1985835	1773071	1916800	1901904	1902800	2422063	2174103	252615	593654	844752	699871	616613	1210106	595001	1599046	icis/i-vaccenate [ C18 H33 O2, tgt=85.64, overall=85.64 ]	(281.24902, 123049.85)(282.25208, 24317.773)(283.26135, 6416.5625)(284.26636, 1091.0)(280.2368, 809.8125)
iN/i-acetyl-L-glutamate 5-semialdehyde	1	127034	86821	1	77342	70965	125857	112261	1	28987	11068	24826	83484	44220	1	38417	iN/i-acetyl-L-glutamate 5-semialdehyde [ C7 H10 N O4, tgt=95.20, overall=95.20 ]	(172.06178, 3170.543)(173.06158, 153.61)(174.06293, 28.862501)
paraxanthine	1542556	1572517	1618354	1509783	1562385	1517705	1448832	1474861	1	1	92481	66275	176185	80615	52219	330304	paraxanthine [ C7 H8 N4 O2, tgt=75.22, overall=75.22 ]	(225.06223, 72930.16)(226.06764, 6241.3037)(227.06656, 2828.7593)(228.06763, 205.76857)(179.05626, 79489.664)(180.06349, 7883.3286)(181.06178, 926.4116)(182.0585, 82.2)
(3iE/i)-4,8-dimethylnona-1,3,7-triene	223844	231259	216842	229456	220165	302657	220853	214621	233395	238032	224283	213528	260021	248647	237898	248867	(3iE/i)-4,8-dimethylnona-1,3,7-triene [ C11 H18, tgt=81.80, overall=81.80 ]	(195.1389, 8487.385)(196.14233, 1113.875)
3-deoxy-D-imanno/i-octulosonate	1	1	1	1	1	1	39687	39848	1	1	52704	40505	1	1	1	1	3-deoxy-D-imanno/i-octulosonate [ C8 H13 O8, tgt=75.43, overall=75.43 ]	(237.06096, 3205.0632)(238.0603, 74.68)(282.06213, 2597.7002)(283.0511, 249.52)(236.0558, 2254.52)
iall-trans/i-retinal	12619	12996	13936	13151	15681	15879	13993	15458	1	1	1	1	1	1	1	1	iall-trans/i-retinal [ C20 H28 O, tgt=78.40, overall=78.40 ]	(329.2123, 1114.5938)(330.21545, 161.51126)(331.2206, 216.56999)
itrans/i-cinnamate	1	1	26235	20933	1	1	31020	26939	1	16963	1	1	28711	1	16908	22140	itrans/i-cinnamate [ C9 H7 O2, tgt=79.25, overall=79.25 ]	(147.04437, 1923.5875)(148.04803, 112.83626)
&Delta;sup9/suptetrahydrocannabinol	43020	1	1	42408	47272	43350	44016	47414	1	1	19240	1	1	32307	1	1	&Delta;sup9/suptetrahydrocannabinol [ C21 H30 O2, tgt=72.39, overall=72.39 ]	(359.22266, 1950.2225)(360.22537, 457.03503)(361.23376, 193.90375)
4-hydroxybenzoate	1854996	1889530	1947189	1951153	1478021	1340849	1685099	1536494	204223	566706	531070	856181	398313	738325	462717	426245	4-hydroxybenzoate [ C7 H5 O3, tgt=98.89, overall=98.89 ]	(137.02415, 106494.47)(138.02686, 8561.356)(139.03009, 886.38824)(140.03468, 189.60286)(136.01604, 463.046)
3-deoxy-capsidiol	28867	26696	23295	29343	29274	28556	30816	31999	19476	18085	13748	19717	22068	21110	26658	23852	3-deoxy-capsidiol [ C15 H24 O, tgt=86.60, overall=86.60 ]	(265.1788, 146.92134)(219.17574, 1453.5881)(220.17873, 140.54312)
prephenate	30677	21826	16625	15736	48440	52030	69512	64366	24011	10797	12295	14005	1	1	11223	1	prephenate [ C10 H8 O6, tgt=76.96, overall=76.96 ]	(224.03336, 130.965)(269.03046, 435.248)(270.0293, 361.8)(223.0262, 3062.374)(224.02493, 377.86072)(225.01514, 110.9625)
1,5-anhydro-D-mannitol	972675	964014	730682	738160	679147	666741	671333	662689	245570	87505	390971	83203	176538	56111	329988	263404	1,5-anhydro-D-mannitol [ C6 H12 O5, tgt=90.81, overall=90.81 ]	(164.07089, 32501.355)(165.07234, 4045.444)(166.07637, 332.00998)(209.0664, 52061.543)(210.07231, 5360.1997)(211.07059, 1936.9814)(163.0596, 81.41)
iN/isup6/sup-(&Delta;sup2/sup-isopentenyl)-adenosine 5'-diphosphate	183933	194072	168980	168405	152473	155256	185753	169225	123527	117464	40986	125154	114258	1	100301	40881	iN/isup6/sup-(&Delta;sup2/sup-isopentenyl)-adenosine 5'-diphosphate [ C15 H20 N5 O10 P2, tgt=70.63, overall=70.63 ]	(492.06512, 1998.075)(493.07175, 262.05)(537.06726, 1431.8434)(538.0636, 274.93265)(539.0662, 54.7825)(491.05942, 8493.056)(492.06186, 1886.9883)(493.0641, 43.648335)
6-deoxotyphasterol	28343	33580	36317	45574	45213	48529	43860	34950	30312	26230	21897	22593	29219	23615	21387	1	6-deoxotyphasterol [ C28 H50 O3, tgt=93.79, overall=93.79 ]	(479.37534, 2203.0547)(480.37872, 723.8507)(481.37878, 118.47866)
pregn-5-ene-3,20-dione	43020	1	1	42408	48961	43350	46491	49577	1	1	19240	1	1	32307	1	1	pregn-5-ene-3,20-dione [ C21 H30 O2, tgt=72.39, overall=72.39 ]	(359.22266, 1945.1837)(360.22537, 457.10126)(361.23364, 194.52875)
traumatin	120255	127494	213342	128564	129038	169746	125528	179698	197078	193675	155501	175166	208688	120350	179495	193289	traumatin [ C12 H19 O3, tgt=91.07, overall=91.07 ]	(211.13394, 5318.933)(212.13718, 658.6162)
cytosine	52640	57747	52291	50504	47773	41471	80507	27700	17136	1	18194	1	1	1	1	1	cytosine [ C4 H5 N3 O, tgt=76.77, overall=76.77 ]	(111.04464, 2029.9629)(112.04203, 97.620995)
protocatechuate	388013	392098	312385	304368	251387	108877	337178	292416	77764	73961	98212	68056	157067	105335	38911	47531	protocatechuate [ C7 H5 O4, tgt=94.05, overall=94.05 ]	(153.01938, 23116.836)(154.02202, 1975.9857)(155.02504, 110.83714)(152.01111, 80.442)
codeinone	363332	385944	258957	262658	341831	303055	342108	316576	26022	50566	85955	57288	159277	285111	1	43780	codeinone [ C18 H20 N O3, tgt=87.22, overall=87.22 ]	(343.141, 11907.947)(344.14417, 2329.2415)(345.1454, 382.91602)(346.14468, 49.289997)(297.1339, 2548.4866)(298.13992, 818.3784)(299.13577, 119.375)
GAsub19/sub	4591542	4584216	3062374	3119022	2813814	2728316	3148815	2841992	478932	1624276	574396	853982	2008302	548738	287393	1516203	GAsub19/sub [ C20 H24 O6, tgt=96.40, overall=96.40 ]	(405.15616, 193687.2)(406.159, 43453.05)(407.16562, 10561.939)(408.16983, 1876.831)(409.17902, 530.99)(359.14987, 12158.106)(360.15314, 2640.0635)(361.15405, 403.73566)(362.16284, 63.719997)
brassinolide-23-O-glucoside	1	1	1	1	651911	597062	774535	643436	1	1	1	1	1	1	1	1	brassinolide-23-O-glucoside [ C34 H58 O11, tgt=74.98, overall=74.98 ]	(642.3953, 46532.57)(643.4018, 23307.617)(644.4053, 7727.005)(641.39716, 1871.755)
(-)-maackiain	53640	56521	29306	28536	26521	24423	24957	21599	24798	26549	18344	1	29678	23441	26918	27489	(-)-maackiain [ C16 H12 O5, tgt=88.98, overall=88.98 ]	(329.06406, 105.98)(330.0771, 28.15)(283.0617, 1755.3275)(284.06516, 238.212)(285.06744, 76.21)
L-proline	162373	168409	1	1	1	1	138605	121426	1	1	1	1	1	77226	1	1	L-proline [ C5 H9 N O2, tgt=70.79, overall=70.79 ]	(160.0612, 179.985)(114.05576, 3309.226)(115.058205, 160.04599)(116.049805, 361.885)
3-[(3aiS/i,4iS/i,7aiS/i)-7a-methyl-1,5-dioxo-octahydro-1iH/i-inden-4-yl]propanoate	351168	331198	299828	297982	327942	311823	317481	294197	240187	244917	295141	294597	274236	276119	270838	276245	3-[(3aiS/i,4iS/i,7aiS/i)-7a-methyl-1,5-dioxo-octahydro-1iH/i-inden-4-yl]propanoate [ C13 H17 O4, tgt=93.98, overall=93.98 ]	(236.10576, 11725.748)(237.11047, 2241.2905)(238.11208, 216.03123)
(9Z,11E,15Z)-(13S)-hydroperoxyoctadeca-9,11,15-trienoate	252293	270682	180570	125224	160638	65409	164359	129884	132106	152195	1	178961	279048	148882	242795	151888	(9Z,11E,15Z)-(13S)-hydroperoxyoctadeca-9,11,15-trienoate [ C18 H29 O4, tgt=92.43, overall=92.43 ]	(309.20758, 12018.2)(310.2109, 2420.6023)(311.21964, 419.2436)(312.22357, 46.063335)(308.19568, 1667.5491)
(-)-sophorol	55551	56265	85307	88306	46641	45193	61283	51611	54081	50991	34733	1	147489	159057	1	1	(-)-sophorol [ C16 H12 O6, tgt=77.74, overall=77.74 ]	(345.06424, 233.75156)(346.0676, 42.463997)(299.05634, 3915.2397)(300.05975, 671.9669)(301.06052, 173.19847)(302.065, 34.875)
4-nitroso-2,6-dinitrotoluene	1	1	1	1	1	1	32646	25612	1	1	1	1	15423	1	1	1	4-nitroso-2,6-dinitrotoluene [ C7 H5 N3 O5, tgt=85.16, overall=85.16 ]	(211.0244, 121.275)(256.02274, 791.12665)(257.0258, 67.57333)
(9Z,11E,14Z)-(13S)-hydroperoxyoctadeca-(9,11,14)-trienoate	251700	264452	180570	123877	160278	64836	163773	130051	132106	152195	1	197145	258181	148882	234638	151411	(9Z,11E,14Z)-(13S)-hydroperoxyoctadeca-(9,11,14)-trienoate [ C18 H29 O4, tgt=92.41, overall=92.41 ]	(309.20758, 12045.669)(310.2109, 2426.1423)(311.2198, 437.4)(312.22366, 48.206)(308.19568, 1665.6401)
oleanolate	530619	564118	835261	865781	437173	415620	1412106	1295289	2009692	2023836	1368835	449618	810519	1461707	582594	55767	oleanolate [ C30 H47 O3, tgt=89.95, overall=89.95 ]	(455.35306, 55559.848)(456.35623, 17618.996)(457.3578, 3364.133)(458.35934, 419.6819)(454.3394, 100.1)
coniferyl acetate	1	1	1	1	18145	26332	1	20377	1	1	1	1	1	23743	1	25414	coniferyl acetate [ C12 H14 O4, tgt=70.37, overall=70.37 ]	(267.08435, 1122.5651)(268.0877, 72.292496)(269.07953, 206.0575)(221.08171, 1332.08)(222.0837, 92.785995)
3,4-dihydroxypyridin	1	1	12148	11850	13321	13668	19854	18820	1	1	1	1	32444	29053	1	26714	3,4-dihydroxypyridin [ C5 H5 N O2, tgt=77.10, overall=77.10 ]	(156.02953, 631.62445)(157.03264, 89.816246)(110.025246, 1233.8)(111.02184, 120.54286)
L-sorbose	1551971	1591099	1646519	1554727	1658833	1628154	1525937	1550499	265250	1	240346	99665	256970	82296	90797	148341	L-sorbose [ C6 H12 O6, tgt=87.70, overall=87.70 ]	(225.06151, 52273.402)(226.06828, 4715.384)(227.06557, 2876.8489)(228.06743, 166.52)(179.05615, 78315.22)(180.06366, 7937.5933)(181.06233, 1069.0364)
(iS/i)-2,3-dihydrodipicolinate	1	1	1	1	1	1	1	12351	1	1	1	1	1	1	1	1	(iS/i)-2,3-dihydrodipicolinate [ C7 H5 N O4, tgt=73.18, overall=73.18 ]	(167.0215, 1852.89)(168.0303, 323.03)(212.0197, 62.49)
dephospho-CoA	170262	174255	182574	188565	161194	164429	187725	185800	14014	62576	28278	36251	48748	1	12878	49030	dephospho-CoA [ C21 H33 N7 O13 P2 S, tgt=79.29, overall=79.29 ]	(730.1289, 4683.663)(731.1303, 1547.3195)(732.1308, 324.65198)(733.1526, 92.145004)(684.12604, 418.06534)(685.1165, 108.249)
benzyl-6-hydroxy-2-cyclohexene-on-oyl	188054	187624	182666	175973	215885	215893	143795	117672	40759	20886	73357	107115	85797	49064	105738	42625	benzyl-6-hydroxy-2-cyclohexene-on-oyl [ C14 H14 O4, tgt=90.81, overall=90.81 ]	(291.08774, 641.7431)(292.0896, 40.495)(245.08224, 10301.23)(246.0856, 1609.6561)(247.086, 250.875)
(2iE/i,6iE/i)-farnesal	28867	26696	23295	29343	29274	28556	30816	31561	19476	18085	13748	16952	22068	21110	26658	23852	(2iE/i,6iE/i)-farnesal [ C15 H24 O, tgt=86.60, overall=86.60 ]	(265.1788, 147.48601)(219.17575, 1465.4207)(220.17873, 142.44061)
iall-trans/i-retinol	17310	15503	15037	16688	16419	16013	14700	14161	1	12407	1	10410	14988	14411	15093	13451	iall-trans/i-retinol [ C20 H30 O, tgt=88.05, overall=88.05 ]	(331.22824, 1156.8466)(332.23, 267.32928)(333.234, 31.536251)
4&alpha;-formyl-4&beta;-methyl-5&alpha;-cholesta-8,24-dien-3&beta;-ol	71711	70404	41891	55385	46723	46889	90512	91305	1	1	1	1	18753	1	34554	28085	4&alpha;-formyl-4&beta;-methyl-5&alpha;-cholesta-8,24-dien-3&beta;-ol [ C29 H46 O2, tgt=94.96, overall=94.96 ]	(471.34836, 3110.3655)(472.35187, 1062.3354)(473.3545, 186.57545)(474.36026, 26.115)
dihydrosterculate	79661	94402	117567	124575	1	87283	115698	105315	77611	87037	100170	98435	121715	116501	103321	97722	dihydrosterculate [ C19 H35 O2, tgt=78.55, overall=78.55 ]	(295.26443, 2743.1008)(296.2677, 520.7507)
iN/i-hydroxy-L-valine	1	1	1	10402	1	1	14502	16547	21107	17847	23654	25801	1	17087	1	29481	iN/i-hydroxy-L-valine [ C5 H10 N O3, tgt=83.38, overall=83.38 ]	(132.06636, 5246.0435)(133.06937, 154.77888)(134.0651, 50.765)(177.0635, 89.82)
cannabigerolate	49796	34856	39667	44053	45929	46895	44150	44113	1	28853	23219	27679	13260	1	1	1	cannabigerolate [ C22 H31 O4, tgt=84.33, overall=84.33 ]	(359.2224, 1913.1016)(360.22522, 446.92505)(361.23413, 186.485)(404.2163, 73.915)(405.1911, 317.15)(358.21222, 79.31)
iN,N/i-dihydroxy-L-valine	283946	381390	566267	587240	1127523	999462	981711	820634	18240	118141	106622	69136	1	15366	64562	1	iN,N/i-dihydroxy-L-valine [ C5 H10 N O4, tgt=81.33, overall=81.33 ]	(193.05989, 23781.729)(194.06033, 1827.9554)
kaempferol 7-iO/i-glucoside	11656748	11792978	12143236	12275454	12645475	12308844	16494888	15014905	1358101	1837859	1813124	1776122	475027	716874	285673	447947	kaempferol 7-iO/i-glucoside [ C21 H19 O11, tgt=96.03, overall=96.03 ]	(447.0944, 406622.53)(448.09723, 95005.41)(449.09927, 19364.578)(450.10184, 2982.6213)(451.11313, 999.5667)(492.08667, 197.51501)(493.0761, 1144.92)(446.08215, 225.2709)
&beta;-D-fructofuranose	1550151	1591957	1646519	1555795	1659774	1628154	1525937	1552144	266469	1	240377	102270	258194	84617	91037	149121	&beta;-D-fructofuranose [ C6 H12 O6, tgt=87.70, overall=87.70 ]	(225.06151, 52273.402)(226.06828, 4715.384)(227.06557, 2876.8489)(228.06743, 166.52)(179.05615, 78315.22)(180.06366, 7937.5933)(181.06233, 1069.0364)
ursolic aldehyde	1	1	1	11865	1	1	19322	15187	16844	15028	1	1	15247	1	1	1	ursolic aldehyde [ C30 H48 O2, tgt=95.25, overall=95.25 ]	(485.3646, 1400.1749)(486.36816, 451.42172)(487.36728, 69.492004)
2-C-methyl-D-erythritol-4-phosphate	1	1	328673	350949	380056	349647	347973	403938	63082	25279	45828	27618	14104	14631	63465	22130	2-C-methyl-D-erythritol-4-phosphate [ C5 H11 O7 P, tgt=82.23, overall=82.23 ]	(259.0226, 17681.945)(260.0273, 1522.0758)(261.02045, 711.91394)(213.01663, 2178.8167)(214.02017, 129.07375)(215.00804, 772.07666)
arabidiol	169803	1	1	1	261444	142952	120391	153210	1	1	52744	1	21867	26745	1	1	arabidiol [ C30 H52 O2, tgt=89.54, overall=89.54 ]	(489.39542, 2775.625)(490.39877, 929.39874)(491.40125, 113.713745)
esculetin	377404	353986	360768	363934	221465	217331	329112	278945	113482	124760	37134	1	33623	1	55550	77211	esculetin [ C9 H6 O4, tgt=89.15, overall=89.15 ]	(223.02415, 275.96414)(224.0226, 43.66)(177.01929, 8953.904)(178.02249, 993.64844)
(9S,10E,12Z,15Z)-9-hydroperoxy-10,12,15-octadecadienoate	251700	264452	180570	123877	160278	64836	163773	129884	132106	152195	1	180099	258181	148882	234638	151411	(9S,10E,12Z,15Z)-9-hydroperoxy-10,12,15-octadecadienoate [ C18 H29 O4, tgt=92.41, overall=92.41 ]	(309.20758, 12045.669)(310.2109, 2426.1423)(311.2198, 437.4)(312.22366, 48.206)(308.19568, 1665.6401)
14-oxolanosterol	1	1	1	11865	1	1	19322	15187	16844	15028	1	1	15247	1	1	1	14-oxolanosterol [ C30 H48 O2, tgt=95.25, overall=95.25 ]	(485.3646, 1400.1749)(486.36816, 451.42172)(487.36728, 69.492004)
(2R)-2-hydroxy-2-methylbutanenitrile	59602	63984	55763	53351	1	53411	60708	53072	1	1	1	27897	36810	1	1	1	(2R)-2-hydroxy-2-methylbutanenitrile [ C5 H9 N O, tgt=90.37, overall=90.37 ]	(144.0661, 4726.189)(145.06161, 278.6878)(146.06714, 35.026)
18-oxo-oleate	4874943	4941206	2915286	3050572	3131704	2970558	4371035	3760448	1054331	1646212	234826	110463	1482793	84431	513268	1	18-oxo-oleate [ C18 H31 O3, tgt=76.48, overall=76.48 ]	(295.22882, 189687.06)(296.2319, 37015.668)(297.23645, 4791.1895)(298.2402, 479.348)(340.22122, 1407.0566)(341.22482, 1293.2599)(342.2185, 180.25334)(294.21765, 8367.215)
4-acetamidobutanoate	59602	63984	55763	53351	1	53411	60708	53072	1	1	1	27897	36810	1	1	1	4-acetamidobutanoate [ C6 H10 N O3, tgt=90.37, overall=90.37 ]	(144.0661, 4726.189)(145.06161, 278.6878)(146.06714, 35.026)
S-tetrahydrocolumbamine	50678	44163	88738	50905	15903	20144	58132	44830	62373	14802	1	47677	17375	1	1	1	S-tetrahydrocolumbamine [ C20 H23 N O4, tgt=76.26, overall=76.26 ]	(341.16345, 71.57)(386.16418, 5309.3335)(387.16043, 1491.0508)(388.15613, 300.44748)(389.157, 64.93)
indole-3-acetyl-glutamate	187673	178658	159559	159041	224689	204451	130355	95633	1	1	1	1	1	1	1	1	indole-3-acetyl-glutamate [ C15 H14 N2 O5, tgt=75.98, overall=75.98 ]	(302.08777, 959.91003)(303.0928, 1009.33)(347.08835, 15182.843)(348.09155, 4828.813)(349.09344, 14649.876)(350.09668, 4657.047)(301.08337, 2122.4917)(302.07657, 4208.3423)(303.0739, 4481.26)
&beta;-alanine betaine	422143	432460	445962	461696	706951	663964	862813	784521	360703	332232	264038	257640	274357	785516	346942	344757	&beta;-alanine betaine [ C6 H13 N O2, tgt=99.63, overall=99.63 ]	(130.0872, 59601.168)(131.09027, 4530.578)(132.0892, 346.9125)
oleate	1903337	1979272	1773071	1916800	1901536	1909088	2421248	2174103	254886	604949	847897	702902	619219	1216067	596999	1616723	oleate [ C18 H33 O2, tgt=85.64, overall=85.64 ]	(281.24902, 122862.69)(282.2521, 24282.498)(283.2611, 6443.687)(284.26608, 1086.8099)(280.2368, 809.7225)
purine	14471	20864	32187	28988	14374	28356	33817	33909	1	1	11401	1	1	1	1	1	purine [ C5 H4 N4, tgt=81.95, overall=81.95 ]	(119.03594, 8786.021)(120.03901, 574.0567)
&beta;-L-fucose 1-phosphate	1	1	16126	1	16806	1	18300	20520	1	1	1	1	1	1	1	1	&beta;-L-fucose 1-phosphate [ C6 H11 O8 P, tgt=75.68, overall=75.68 ]	(241.01208, 992.8075)(242.0087, 111.3975)
cinnamyl alcohol	116636	111979	168809	154899	94213	92112	1	92041	105402	77297	32100	76464	61509	31440	66844	59486	cinnamyl alcohol [ C9 H10 O, tgt=88.91, overall=88.91 ]	(179.07062, 6798.2114)(180.07573, 1136.4586)(181.0713, 137.88202)(133.06468, 306.91537)(134.06036, 39.670002)
zeaxanthin	38480	43249	18244	1	1	1	1	19165	1	15684	1	1	1	1	1	1	zeaxanthin [ C40 H56 O2, tgt=76.11, overall=76.11 ]	(613.43134, 1951.1758)(614.4342, 737.86)(615.4273, 269.734)(616.4125, 38.505)
daidzin	124167	124330	100496	1	1	120329	125560	118951	1	1	1	1	1	1	1	1	daidzin [ C21 H20 O9, tgt=76.46, overall=76.46 ]	(461.10562, 4362.549)(462.1003, 5439.8267)(463.09723, 502.24)(464.09564, 172.052)(415.10303, 610.76337)(416.10422, 137.42)
vanillylamine	172352	171235	112356	113031	125703	119558	104538	93992	23686	14527	21701	20913	34685	24143	33897	1	vanillylamine [ C8 H12 N O2, tgt=82.93, overall=82.93 ]	(154.08711, 3161.4783)(155.08812, 231.08932)
L-quinate	34491532	34506932	31272900	31634626	1	1	49030028	42809528	2024243	1177124	7915060	4281585	1017417	3379726	1723450	1293707	L-quinate [ C7 H11 O6, tgt=78.79, overall=78.79 ]	(191.05591, 1029333.9)(192.05888, 91135.1)(193.05943, 18684.535)(194.05898, 1616.3408)(236.0557, 3072.8745)(237.05573, 639.2575)(190.04814, 332.6382)
1-18:2-2-18:2-digalactosyldiacylglycerol	111504	95644	60103	67244	75040	73150	89295	72575	86764	76546	117321	113659	117392	118245	95264	99312	1-18:2-2-18:2-digalactosyldiacylglycerol [ C51 H88 O15, tgt=75.47, overall=75.47 ]	(939.59845, 6370.352)(940.6021, 3812.371)(941.6047, 1493.2737)(942.60547, 428.9494)
neopinone	360143	388098	258957	262658	334353	303055	347800	316576	26022	50566	87212	57635	159375	285111	1	43780	neopinone [ C18 H20 N O3, tgt=87.22, overall=87.22 ]	(343.14105, 11923.128)(344.14423, 2332.0227)(345.14548, 385.27396)(346.14474, 49.09667)(297.13403, 2549.702)(298.14005, 817.8934)(299.1359, 118.524994)
biochanin-A	51919	52498	28104	26565	24912	22771	23914	20081	23888	24795	17182	1	27465	23009	24401	25304	biochanin-A [ C16 H11 O5, tgt=88.02, overall=88.02 ]	(283.0617, 1768.6174)(284.06525, 241.22467)(285.06744, 75.17)
dehydroabietadienol	17310	15503	15037	16688	16419	16013	14700	14161	1	12407	1	10410	14988	14411	15093	13217	dehydroabietadienol [ C20 H30 O, tgt=88.05, overall=88.05 ]	(331.22824, 1156.8466)(332.23, 267.32928)(333.234, 31.536251)
octadecenedioate	218783	221766	297388	129077	202666	73575	156765	130962	150930	77938	1	208640	182131	159807	110719	166968	octadecenedioate [ C18 H30 O4, tgt=93.75, overall=93.75 ]	(355.21304, 955.81866)(356.21417, 90.805336)(357.2104, 35.13)(309.2077, 13631.004)(310.21103, 2755.1719)(311.21942, 370.15732)(312.22327, 46.20546)
(-)-limonene	74192	76223	35163	38599	43050	42663	99685	86079	52282	56934	43529	42423	86819	81387	75461	73326	(-)-limonene [ C10 H16, tgt=90.03, overall=90.03 ]	(181.12318, 4619.887)(182.12643, 498.39868)
18-hydroxyoleate	90932	168295	162027	109525	91424	139382	128392	122018	1	1	1	1	1	1	1	1	18-hydroxyoleate [ C18 H33 O3, tgt=80.16, overall=80.16 ]	(297.24335, 10228.043)(298.24673, 1956.3174)(299.2556, 840.115)(296.2313, 1114.16)
6-deoxocathasterone	1	23052	1	1	1	1	1	28263	1	1	1	1	1	29198	1	1	6-deoxocathasterone [ C28 H50 O2, tgt=81.48, overall=81.48 ]	(463.3784, 1281.6466)(464.3818, 386.16666)(465.37454, 157.84999)
7-oxateasterone	87515	97583	1	70192	55793	57560	118232	110073	57246	1	60794	1	1	108574	1	1	7-oxateasterone [ C28 H48 O5, tgt=70.46, overall=70.46 ]	(463.34277, 3044.816)(464.34595, 922.31006)(465.34982, 446.83334)(466.35757, 67.191666)
(9Z,11E)-(13S)-13-hydroperoxyoctadeca-9,11-dienoate	750413	764545	536478	578439	514024	484014	996082	862932	1	1	1	1	1	1	1	1	(9Z,11E)-(13S)-13-hydroperoxyoctadeca-9,11-dienoate [ C18 H31 O4, tgt=74.13, overall=74.13 ]	(311.2228, 31563.258)(312.22598, 6208.46)(313.23404, 1606.0702)(314.2385, 115.43625)(310.21042, 2667.173)
4,8,12-trimethyl-1,3,7,11-tridecatetraene	71949	70672	28246	28781	34928	34314	50906	42990	24071	19403	15909	27622	32216	32043	25577	18463	4,8,12-trimethyl-1,3,7,11-tridecatetraene [ C16 H26, tgt=99.17, overall=99.17 ]	(263.20114, 3287.9976)(264.2045, 592.1319)(265.21173, 100.41071)
abieta-7,13-diene-18-al	17310	15503	15037	16688	16419	16013	14700	14161	1	12407	1	10410	14560	14411	15256	13390	abieta-7,13-diene-18-al [ C20 H30 O, tgt=88.05, overall=88.05 ]	(331.22824, 1154.718)(332.23, 266.79358)(333.2336, 33.68)
4&alpha;-formyl-ergosta-7,24(24sup1/sup)-dien-3&beta;-ol	71711	70404	41891	55798	47147	46889	90512	91305	1	1	1	1	18753	1	34554	28085	4&alpha;-formyl-ergosta-7,24(24sup1/sup)-dien-3&beta;-ol [ C29 H46 O2, tgt=94.96, overall=94.96 ]	(471.34836, 3110.3655)(472.35187, 1062.3354)(473.3545, 186.57545)(474.36026, 26.115)
3-methoxy-4-hydroxy-5-iall-trans/i-nonaprenylbenzoate	113460	119572	44846	1	73504	78110	73392	56486	49421	1	113918	114369	107207	103139	82694	82842	3-methoxy-4-hydroxy-5-iall-trans/i-nonaprenylbenzoate [ C53 H79 O4, tgt=81.53, overall=81.53 ]	(778.59094, 6331.243)(779.59235, 2253.356)(780.59344, 791.91095)(781.5952, 174.74374)
indole-3-acetyl-isoleucine	13524	14297	10828	13301	1	10600	14715	14403	1	1	1	1	1	1	1	1	indole-3-acetyl-isoleucine [ C16 H19 N2 O3, tgt=77.53, overall=77.53 ]	(287.14026, 831.6043)(288.14243, 74.39)
isopimaradienal	17310	15503	15037	16688	16419	16013	14700	14161	1	12407	1	10410	14560	14411	15256	13390	isopimaradienal [ C20 H30 O, tgt=88.05, overall=88.05 ]	(331.22824, 1154.718)(332.23, 266.79358)(333.2336, 33.68)
presqualene diphosphate	1	1	1	37849	1	34134	1	18945	1	1	1	16460	1	1	1	1	presqualene diphosphate [ C30 H49 O7 P2, tgt=75.31, overall=75.31 ]	(628.28687, 708.51)(629.29517, 292.485)(582.28564, 1515.255)(583.28845, 478.0)(584.2988, 103.17)
2,5,7-trihydroxy-4'-methoxyisoflavanone	12283	18349	1	1	1	1	22619	25576	1	1	1	1	1	1	1	1	2,5,7-trihydroxy-4'-methoxyisoflavanone [ C16 H13 O6, tgt=72.04, overall=72.04 ]	(301.07062, 4155.46)(302.0705, 925.9975)(303.076, 226.33499)(346.0723, 486.51)
creatine	484236	489146	354312	348552	1	394932	532609	510260	348436	1	56662	495159	95552	135719	1	1	creatine [ C4 H9 N3 O2, tgt=76.61, overall=76.61 ]	(131.07098, 12009.211)(132.07445, 827.05)
itrans/i-5-O-caffeoyl-D-quinate	39941	83233	24090	18641	1	105034	1	35064	12336	10592	1	1	1	1	1	1	itrans/i-5-O-caffeoyl-D-quinate [ C16 H17 O9, tgt=93.61, overall=93.61 ]	(353.0879, 10599.479)(354.09128, 1908.365)(355.09903, 619.6685)(356.1096, 53.32)(352.07965, 407.96002)
2-ketoarginine	1	226155	185702	1	98226	186789	239124	207691	21848	101239	96733	129929	52544	29565	106932	1	2-ketoarginine [ C6 H11 N3 O3, tgt=70.33, overall=70.33 ]	(173.08176, 6567.622)(174.08511, 613.1315)(172.0704, 54.12)
luteolin 7-iO/i-glucoside	14570267	14469870	14865588	15020591	15341730	15005626	20064936	18225030	1660346	7424336	2184518	874380	599718	904471	1563240	543233	luteolin 7-iO/i-glucoside [ C21 H20 O11, tgt=94.32, overall=94.32 ]	(493.0999, 228.745)(447.09424, 416080.72)(448.09705, 97350.9)(449.09903, 19834.7)(450.10144, 3071.0542)(451.11313, 1003.7917)
cyclic-GMP	140456	140486	158138	160562	209721	203962	150811	150142	23998	1	1	1	1	1	1	1	cyclic-GMP [ C10 H11 N5 O7 P, tgt=82.54, overall=82.54 ]	(344.0401, 7010.1465)(345.0424, 423.0467)
6-deoxoteasterone	28343	33580	36317	45574	45213	48529	43860	34950	30312	26230	21897	22593	29219	23615	21387	1	6-deoxoteasterone [ C28 H50 O3, tgt=93.79, overall=93.79 ]	(479.37534, 2203.0547)(480.37872, 723.8507)(481.37878, 118.47866)
3-iO/i-&beta;-D-glucosyl-daphnetin	22815	24509	19228	19891	35931	34254	36502	35535	32604	29263	12255	13242	70522	36412	34787	36673	3-iO/i-&beta;-D-glucosyl-daphnetin [ C15 H16 O9, tgt=98.03, overall=98.03 ]	(340.0808, 2428.485)(341.08276, 475.1482)(342.08658, 87.06734)(385.0824, 64.46)(339.0682, 52.67)
sinapoyl-(S)-malate	1	1	16981	1	1	1	19061	14626	1	1	1	1	1	1	1	1	sinapoyl-(S)-malate [ C15 H14 O9, tgt=73.69, overall=73.69 ]	(338.0599, 90.83)(383.06137, 3662.9668)(384.06125, 96.13666)(385.0663, 2153.8767)(337.0608, 297.43)(338.0609, 23.28)
L-dehydro-ascorbate	435490	425509	434170	428815	272379	265826	434010	433635	181872	185847	118101	38564	373066	210898	194761	25571	L-dehydro-ascorbate [ C6 H6 O6, tgt=90.73, overall=90.73 ]	(173.00876, 42718.02)(174.01242, 3050.3418)(175.0159, 51.36)
3-acetamidopropanal	162373	168409	1	1	1	1	138605	121426	1	1	1	1	1	1	1	1	3-acetamidopropanal [ C5 H9 N O2, tgt=70.79, overall=70.79 ]	(160.0607, 160.75)(114.05575, 3631.87)(115.05836, 178.815)(116.049805, 361.885)
3-epi-6-deoxocathasterone	1	23052	1	1	1	1	1	28263	1	1	1	1	1	29198	1	1	3-epi-6-deoxocathasterone [ C28 H50 O2, tgt=81.48, overall=81.48 ]	(463.3784, 1281.6466)(464.3818, 386.16666)(465.37454, 157.84999)
arachidate	84509	76283	83755	85550	93374	90104	90280	85421	75564	63319	68613	82346	85729	85655	87473	77179	arachidate [ C20 H39 O2, tgt=98.73, overall=98.73 ]	(311.29578, 3611.684)(312.29922, 709.5131)(313.3018, 29.676)(356.28964, 67.03667)(310.28403, 722.653)
L-isoleucine	422143	432460	445962	461696	706951	663964	862813	784521	360703	332232	264038	257640	274357	785516	346942	344757	L-isoleucine [ C6 H13 N O2, tgt=99.63, overall=99.63 ]	(130.0872, 59601.168)(131.09027, 4530.578)(132.0892, 346.9125)
(+)-marmesin	188054	186799	181325	175973	215885	215893	143457	117672	40542	19904	65737	101948	85797	67021	94762	42625	(+)-marmesin [ C14 H14 O4, tgt=90.81, overall=90.81 ]	(291.0876, 647.1713)(292.08957, 38.095837)(245.08215, 10117.408)(246.08551, 1577.8787)(247.086, 250.875)
all-itrans/i-hexaprenyl diphosphate	1	1	1	38788	1	35127	1	19007	1	1	1	16564	21962	1	1	1	all-itrans/i-hexaprenyl diphosphate [ C30 H49 O7 P2, tgt=75.31, overall=75.31 ]	(628.28674, 824.284)(629.29517, 292.485)(582.2856, 1757.392)(583.2883, 538.37)(584.3012, 106.09)
indole-3-glycol	40643	43598	44488	44714	43854	44536	45684	44892	49699	36129	48018	53117	53658	46222	51215	30703	indole-3-glycol [ C10 H11 N O2, tgt=76.17, overall=76.17 ]	(222.07816, 2034.4138)(223.07799, 170.96126)
canavaninosuccinate	538926	508763	576811	612695	1072888	1036933	927806	923829	446916	304815	391969	204963	531146	201964	201020	276589	canavaninosuccinate [ C9 H15 N4 O7, tgt=72.73, overall=72.73 ]	(291.09457, 23029.588)(292.0957, 3971.1133)(336.09186, 2891.44)(337.07712, 4182.267)(338.07193, 678.506)(290.08817, 110709.445)(291.09125, 18494.723)(292.09308, 3112.0183)
quercetin	1476115	1423491	914196	919190	662514	642925	1163595	1085605	54500	58318	221292	99903	133191	37390	81545	122189	quercetin [ C15 H9 O7, tgt=95.60, overall=95.60 ]	(301.03528, 20962.18)(302.03897, 3768.838)(303.04205, 768.25934)(304.04312, 39.63375)(300.02777, 170.20444)
L-hyoscyamine	114612	114782	88439	92350	85855	82658	131448	105043	48644	64852	19390	13526	43573	1	1	43966	L-hyoscyamine [ C17 H24 N O3, tgt=83.51, overall=83.51 ]	(335.17184, 5931.132)(336.17532, 1038.9323)(337.17422, 125.03286)
5-&beta;-pregnan-3,20 dione	10364	10529	1	1	1	1	15166	12333	1	1	26414	23351	21073	21522	11157	12616	5-&beta;-pregnan-3,20 dione [ C21 H32 O2, tgt=85.72, overall=85.72 ]	(361.2377, 1969.283)(362.24097, 509.591)(363.24973, 246.56601)
3-O-&beta;-D-glucosyl-brassicasterol	39292	46934	96134	89851	60035	59617	61775	57806	46598	37236	57078	80008	56230	53854	51993	48012	3-O-&beta;-D-glucosyl-brassicasterol [ C34 H56 O6, tgt=94.71, overall=94.71 ]	(605.4062, 1884.4292)(606.40967, 685.70624)(607.4093, 157.09938)(608.406, 27.363333)(559.3927, 88.21)
glycolaldehyde	246768	255562	1	313694	262650	266037	385995	392480	1	397516	1	1	349109	601438	328630	1	glycolaldehyde [ C2 H4 O2, tgt=99.67, overall=99.67 ]	(105.01912, 37780.84)(106.02331, 1340.1499)(107.02343, 221.90454)
L-rhamnofuranose	972675	964014	730682	738160	679147	666741	671333	662689	245570	87505	390971	83203	176538	56111	329988	263404	L-rhamnofuranose [ C6 H12 O5, tgt=90.81, overall=90.81 ]	(164.07089, 32501.355)(165.07234, 4045.444)(166.07637, 332.00998)(209.0664, 52061.543)(210.07231, 5360.1997)(211.07059, 1936.9814)(163.0596, 81.41)
phlorizin	221657	214995	172621	175668	1	227068	1	136109	41077	1	16657	19399	15789	1	1	1	phlorizin [ C21 H23 O10, tgt=75.87, overall=75.87 ]	(435.13007, 5776.538)(436.1333, 1393.412)(480.12726, 124.155)(481.1278, 174.89)
&beta;-L-galactose	1551971	1591099	1646519	1554727	1658833	1628154	1525937	1550499	265250	1	240346	99665	256970	82296	90797	148341	&beta;-L-galactose [ C6 H12 O6, tgt=87.70, overall=87.70 ]	(225.06151, 52273.402)(226.06828, 4715.384)(227.06557, 2876.8489)(228.06743, 166.52)(179.05615, 78315.22)(180.06366, 7937.5933)(181.06233, 1069.0364)
coproporphyrinogen III	7517388	7689791	5673086	5774211	4072616	3975410	4724029	4263164	662530	738908	1766243	1690507	1789306	1914913	1035072	1527924	coproporphyrinogen III [ C36 H40 N4 O8, tgt=98.17, overall=98.17 ]	(701.2792, 536.844)(702.2776, 375.57913)(703.2907, 128.3657)(655.27747, 198941.8)(656.2807, 74355.87)(657.2823, 20188.252)(658.2846, 4292.8735)
iN/i-acetyl-D-glucosamine-6-phosphate	139506	141103	157544	162548	210890	202482	154502	153111	26375	1	1	1	1	1	35810	1	iN/i-acetyl-D-glucosamine-6-phosphate [ C8 H14 N O9 P, tgt=80.96, overall=80.96 ]	(299.03983, 224.556)(344.03995, 7496.737)(345.04224, 479.72403)(298.0303, 53.58)
4-acetamidobutanal	76258	75385	76543	76396	1	1	77420	80243	24065	19336	22708	17159	19845	19922	12884	12881	4-acetamidobutanal [ C6 H11 N O2, tgt=90.81, overall=90.81 ]	(129.0785, 52.33)(174.07758, 2920.862)(175.07709, 152.6075)(176.08205, 43.065998)(128.07127, 930.0285)(129.07423, 52.379093)
dehydroabietadienal	12619	12996	13936	13151	15681	15879	13993	15458	1	1	1	1	1	1	1	1	dehydroabietadienal [ C20 H28 O, tgt=78.40, overall=78.40 ]	(329.2123, 1114.5938)(330.21545, 161.51126)(331.2206, 216.56999)
&alpha;-ketol	750413	764545	536478	570642	514024	484014	996082	860937	1	1	1	1	1	1	1	1	&alpha;-ketol [ C18 H31 O4, tgt=74.13, overall=74.13 ]	(311.2228, 31605.102)(312.22598, 6216.1587)(313.23404, 1606.4452)(314.2385, 115.67375)(310.21042, 2667.173)
ient/i-kaurenal	17310	15503	15037	16688	16419	16013	14700	14161	1	12407	1	10410	14988	14411	15093	13451	ient/i-kaurenal [ C20 H30 O, tgt=88.05, overall=88.05 ]	(331.22824, 1156.8466)(332.23, 267.32928)(333.234, 31.536251)
levopimaradienal	17310	15503	15037	16688	16419	16013	14700	14161	1	12407	1	10410	14560	14411	14979	13390	levopimaradienal [ C20 H30 O, tgt=88.05, overall=88.05 ]	(331.22824, 1156.7922)(332.23, 267.05215)(333.234, 31.63125)
itaconate	438799	428691	436356	430088	276262	268810	437495	436440	182018	292717	119308	37773	374158	225009	194902	291018	itaconate [ C5 H4 O4, tgt=91.12, overall=91.12 ]	(128.0101, 71.09)(173.0086, 42178.746)(174.01228, 3019.531)(175.01596, 72.545)(127.00321, 266.1025)
4-coumaroyl-CoA	10072	1	1	1	1	12823	1	11446	11594	1	12998	1	10847	1	1	1	4-coumaroyl-CoA [ C30 H38 N7 O18 P3 S, tgt=71.27, overall=71.27 ]	(909.1237, 881.6717)(910.12823, 370.635)(911.12646, 270.86166)(912.12646, 67.01601)(908.125, 207.972)
L-dopa	1	1	1	1	162638	110854	275834	196846	64030	24463	1	1	55777	274852	58709	30046	L-dopa [ C9 H11 N O4, tgt=74.81, overall=74.81 ]	(242.06616, 802.4666)(196.06058, 28054.918)(197.06145, 3505.097)
cyclic pyranopterin monophosphate	140456	140486	158138	160562	209721	203962	150811	150142	23998	1	1	1	28121	1	1	1	cyclic pyranopterin monophosphate [ C10 H11 N5 O7 P, tgt=82.54, overall=82.54 ]	(344.03998, 6685.754)(345.0422, 388.62003)
delphinidin 3,5,3'-triglucoside	1	1	1	1	1	1	1	25881	1	1	1	1	1	1	1	1	delphinidin 3,5,3'-triglucoside [ C33 H40 O22, tgt=70.68, overall=70.68 ]	(833.1975, 1406.87)(834.2012, 563.92)(835.2058, 97.48)(787.1933, 325.22)(788.1944, 114.15)
N-methyl-&beta;-alanine	57737	55386	56801	55191	42548	41093	62216	63836	28662	26928	33156	21233	43634	1	34258	27129	N-methyl-&beta;-alanine [ C4 H9 N O2, tgt=90.55, overall=90.55 ]	(148.06136, 570.80334)(149.06332, 61.343334)(102.05571, 3514.022)(103.05835, 133.39066)
progesterone	44055	1	1	42229	45747	44036	52297	44728	1	1	20944	1	1	1	1	1	progesterone [ C21 H30 O2, tgt=72.39, overall=72.39 ]	(359.22287, 1939.3744)(360.22562, 455.73575)(361.23395, 180.39429)
decanoate	51162	49965	52749	60299	55770	55523	59414	60972	47054	13337	42110	51818	47366	50210	53754	52417	decanoate [ C10 H19 O2, tgt=90.01, overall=90.01 ]	(171.13898, 4393.665)(172.14247, 434.3944)
cyclic- 3,4-iO/i-oxalyl-L-threonate	12426	14246	18882	16568	1	1	68796	68718	1	1	1	1	1	1	1	1	cyclic- 3,4-iO/i-oxalyl-L-threonate [ C6 H5 O7, tgt=72.98, overall=72.98 ]	(189.00356, 89.28333)(234.00049, 5907.4243)(235.00139, 261.13)(235.9978, 361.9075)
2-methyl-1,5-dinitro-3-nitrosobenzene	19357	10976	20155	1	26172	23491	1	22962	25458	18004	15248	1	15777	1	26851	1	2-methyl-1,5-dinitro-3-nitrosobenzene [ C7 H6 N3 O5, tgt=72.77, overall=72.77 ]	(212.03186, 430.79333)(257.03006, 1074.1844)(258.03027, 192.03001)(211.02301, 2325.7908)(212.02069, 359.53726)(213.01161, 675.8816)
ribose-1-arsenate	25448	1	15488	1	22078	31213	41015	24852	42078	38420	1	58607	1	25149	40077	1	ribose-1-arsenate [ C5 H9 As O8, tgt=83.00, overall=83.00 ]	(316.94836, 7218.294)(317.9521, 426.62363)(318.9508, 200.12909)
5-hydroxyindole acetaldehyde	1	27710	11002	17461	1	12289	18588	14629	1	1	1	1	1	1	1	1	5-hydroxyindole acetaldehyde [ C10 H9 N O2, tgt=81.78, overall=81.78 ]	(220.06128, 646.87335)(221.06172, 52.32667)
UDP-3-iO/i-(3-hydroxymyristoyl)-&alpha;-D-glucosamine	1	1	1	225211	209626	197014	251963	210518	1	1	1	1	1	1	1	1	UDP-3-iO/i-(3-hydroxymyristoyl)-&alpha;-D-glucosamine [ C29 H50 N3 O18 P2, tgt=71.97, overall=71.97 ]	(835.264, 3114.33)(836.26385, 1417.302)(837.2666, 4315.728)(838.2704, 2080.5837)(789.2463, 12291.918)(790.2505, 5149.008)(791.2576, 5825.77)(792.2614, 2608.6802)(793.26636, 2417.905)
L-&alpha;-amino-&epsilon;-keto-pimelate	123209	120965	122537	124894	116438	111407	139096	129185	1	1	72397	35327	1	1	1	1	L-&alpha;-amino-&epsilon;-keto-pimelate [ C7 H10 N O5, tgt=76.28, overall=76.28 ]	(188.05673, 12868.703)(189.0518, 1368.629)(190.0538, 56.89)
daphnetin	377404	353986	360768	363934	221465	217331	329112	278945	113482	123920	19463	1	22361	57742	27657	70491	daphnetin [ C9 H6 O4, tgt=89.15, overall=89.15 ]	(223.02399, 269.47092)(224.0228, 39.114998)(177.01918, 9292.819)(178.0223, 1031.9108)
medicagenate	12467	11229	1	21038	1	10789	33599	20870	1	1	11155	10423	18812	19016	16254	1	medicagenate [ C30 H44 O6, tgt=71.69, overall=71.69 ]	(545.31036, 1069.1063)(546.3134, 309.26184)(547.31555, 59.1)(548.3093, 22.53)(499.30566, 195.95)(500.2996, 51.69)(501.3151, 32.66)
icis/i-2-methylaconitate	1	1	1	1	1	1	1	19110	1	1	11356	1	1	16896	1	1	icis/i-2-methylaconitate [ C7 H5 O6, tgt=72.10, overall=72.10 ]	(185.00781, 146.03)(230.00696, 1045.4933)(231.0069, 70.64)(184.00276, 3950.4766)(184.99825, 496.78)(186.0003, 280.74)
9,10-epoxy-18-hydroxystearate	110592	99726	69039	123139	72344	84165	232627	102845	1	42059	1	1	108841	1	39008	1	9,10-epoxy-18-hydroxystearate [ C18 H33 O4, tgt=78.69, overall=78.69 ]	(313.23877, 8763.701)(314.2423, 1705.5009)(312.22726, 1101.9933)
Mg-protoporphyrin	110919	104153	74537	74109	85582	82173	58609	52071	80464	105011	98455	68303	33662	121645	28587	89988	Mg-protoporphyrin [ C34 H30 Mg N4 O4, tgt=99.26, overall=99.26 ]	(627.21014, 6095.7095)(628.21277, 3225.5938)(629.2121, 1704.6051)(630.2133, 484.09872)(631.214, 135.84889)(581.2014, 110.065)
L-ascorbate	72032	71840	1	1	1	1	1	55195	1	1	19654	22593	23756	27906	14637	1	L-ascorbate [ C6 H7 O6, tgt=85.66, overall=85.66 ]	(175.02454, 7618.0537)(176.03125, 467.4025)(177.0186, 277.54)(220.02353, 650.5)(221.028, 1315.09)
pheophorbide ia/i	2095796	2169428	2910184	2911260	2865165	2778873	2824751	2560734	1139276	721087	1053151	1112584	2442520	1405515	803473	1513966	pheophorbide ia/i [ C35 H35 N4 O5, tgt=99.45, overall=99.45 ]	(591.2614, 113513.445)(592.2642, 43501.805)(593.267, 9880.239)(594.2702, 1617.8439)(590.24915, 527.9531)
chorismate	30677	21826	16625	17193	48440	52030	69512	64366	24011	14354	12295	18284	13016	10221	1	1	chorismate [ C10 H8 O6, tgt=76.96, overall=76.96 ]	(224.03386, 113.72)(269.03076, 514.965)(270.02792, 184.61334)(271.0167, 1059.49)(223.02611, 2792.3958)(224.02483, 364.1154)(225.01581, 85.46)
1-deoxy-D-xylulose 5-phosphate	52273	50289	70996	74139	59106	60615	68587	71079	11574	18970	17362	1	1	1	12489	15797	1-deoxy-D-xylulose 5-phosphate [ C5 H9 O7 P, tgt=74.35, overall=74.35 ]	(257.00632, 87.22125)(211.00055, 2440.533)(212.00206, 78.783844)(213.00267, 189.92583)
9,10-epoxystearate	87727	168295	162027	109525	91509	139382	128392	122018	1	1	1	1	1	1	1	1	9,10-epoxystearate [ C18 H33 O3, tgt=80.16, overall=80.16 ]	(297.24335, 10228.043)(298.24673, 1956.3174)(299.2556, 840.115)(296.2313, 1114.16)
2-icis/i,4-itrans/i-xanthoxin	3415918	3342762	3019610	2905329	3089597	3028329	3607355	3388072	281285	1862871	2101867	699434	811096	1614452	990351	644024	2-icis/i,4-itrans/i-xanthoxin [ C15 H22 O3, tgt=98.33, overall=98.33 ]	(295.15408, 117.628456)(296.15564, 29.922499)(249.1496, 212689.78)(250.15248, 35916.656)(251.15552, 4233.4316)(252.15851, 413.69128)
(-)-&alpha;-pinene	74192	76223	35163	38599	43050	42663	99685	86079	52282	56934	43529	42423	86819	81387	75461	73326	(-)-&alpha;-pinene [ C10 H16, tgt=90.03, overall=90.03 ]	(181.12318, 4619.887)(182.12643, 498.39868)
3,4-dihydroxy-5-iall-trans/i-heptaprenylbenzoate	15723	16730	1	1	12258	10831	14533	13064	14692	14862	18923	19066	17216	15365	16199	15582	3,4-dihydroxy-5-iall-trans/i-heptaprenylbenzoate [ C42 H61 O4, tgt=86.39, overall=86.39 ]	(628.4498, 1170.1857)(629.45294, 647.93)(630.4569, 122.122856)(631.4788, 38.44)
succinate	427006	425297	559571	561086	603967	580317	752116	741205	2801608	2682025	2453597	2382213	2832285	2937767	2896385	2879202	succinate [ C4 H4 O4, tgt=91.53, overall=91.53 ]	(161.00858, 1146.5645)(162.01794, 71.87)(115.00361, 102730.3)(116.00701, 4774.507)
(2R,3R)-pinobanksin	71469	73328	60119	64127	81961	78873	127583	120035	40443	71770	37336	27893	33858	41156	103561	88086	(2R,3R)-pinobanksin [ C15 H11 O5, tgt=84.66, overall=84.66 ]	(271.06186, 7698.9175)(272.06543, 1382.4865)(273.057, 21.68)(316.0583, 50.42)
methylglyoxal	1131242	1155533	1521403	1555274	856207	819329	1539022	1477763	1400320	1364464	1203495	1209920	776085	2266585	1441704	1393756	methylglyoxal [ C3 H4 O2, tgt=91.47, overall=91.47 ]	(117.019325, 172533.8)(118.02273, 7667.774)(119.02359, 869.2609)
L-leucine	422143	432460	445962	461696	706951	663964	862813	784521	360703	332232	264038	257640	274357	785516	346942	344757	L-leucine [ C6 H13 N O2, tgt=99.63, overall=99.63 ]	(130.0872, 59601.168)(131.09027, 4530.578)(132.0892, 346.9125)
delphinidin	1476115	1423491	914196	919190	662514	642925	1163595	1085605	54500	58318	221292	99903	133191	37390	81545	122189	delphinidin [ C15 H9 O7, tgt=95.60, overall=95.60 ]	(301.03528, 20962.18)(302.03897, 3768.838)(303.04205, 768.25934)(304.04312, 39.63375)(300.02777, 170.20444)
GAsub17/sub	86148	82703	68727	66839	85763	84184	78422	67905	32515	74540	80827	69533	1	20106	1	50219	GAsub17/sub [ C20 H23 O7, tgt=93.45, overall=93.45 ]	(375.14542, 2560.8113)(376.14996, 594.00494)(377.1585, 71.18769)(420.13806, 117.958336)(374.1326, 141.18)
AMP	137732	140318	158864	161012	207592	209338	152143	152365	1	1	1	1	1	1	1	1	AMP [ C10 H12 N5 O7 P, tgt=81.79, overall=81.79 ]	(390.04, 51.04)(344.04037, 6833.205)(345.04266, 382.96127)
L-valine	162330	110152	124059	120929	187903	183380	185913	178561	119208	123202	108872	99087	161269	160091	125818	125302	L-valine [ C5 H11 N O2, tgt=87.20, overall=87.20 ]	(162.0766, 249.6681)(116.07137, 13780.527)(117.07503, 460.24057)(118.075134, 53.672497)
soyasapogenol E	162326	171771	164754	877565	441815	418754	1425771	1305120	482718	2066736	1406838	1292096	313748	1546702	601283	57358	soyasapogenol E [ C30 H48 O3, tgt=83.04, overall=83.04 ]	(501.35614, 1888.3561)(502.36035, 636.53845)(503.35977, 525.25)(504.37244, 45.650005)(455.35284, 44681.367)(456.35605, 14216.644)(457.35757, 2718.777)(458.3586, 337.56)
6-methylthiohexylhydroximate	604361	620719	569620	576023	1120311	1	971166	835409	1	1	165937	71938	1	1	102316	1	6-methylthiohexylhydroximate [ C7 H15 N O S2, tgt=74.76, overall=74.76 ]	(193.06024, 23648.594)(194.06079, 1832.642)
1,5-bisdiphosphoinositol-1D-imyo/i-inositol (2,3,4,6)tetrakisphosphate	14623	15576	12930	13877	1	20119	14919	15890	1	1	1	1	1	1	1	1	1,5-bisdiphosphoinositol-1D-imyo/i-inositol (2,3,4,6)tetrakisphosphate [ C6 H7 O30 P8, tgt=76.19, overall=76.19 ]	(806.69794, 875.7819)(807.69464, 309.77667)(808.69147, 667.62335)(851.6928, 3617.6887)(852.6955, 1241.9401)(853.69135, 2323.0542)(854.69684, 873.8125)(805.68335, 347.90332)(806.6873, 797.85)
16&alpha;, 17-epoxy gibberellin Asub12/sub	311808	319301	330828	332156	1	1	1	337583	1	38790	1	43219	229288	275330	100593	174575	16&alpha;, 17-epoxy gibberellin Asub12/sub [ C20 H26 O5, tgt=74.44, overall=74.44 ]	(345.1713, 18871.89)(346.17453, 3930.1335)(347.1832, 1244.4081)(348.18454, 157.13362)
oripavine	363332	385944	258957	262658	341831	303055	357129	316576	26022	50566	85955	57288	159277	285111	1	43780	oripavine [ C18 H20 N O3, tgt=87.22, overall=87.22 ]	(343.141, 11903.056)(344.14417, 2328.1902)(345.1454, 382.674)(346.14468, 49.235836)(297.1339, 2548.4866)(298.13992, 818.3784)(299.13577, 119.375)
L-arabitol	25037	27186	28409	25583	17696	20186	20460	21554	13340	16502	17447	14269	1	17290	15834	1	L-arabitol [ C5 H12 O5, tgt=96.37, overall=96.37 ]	(152.0705, 233.16)(197.06552, 1688.4338)(198.07408, 394.574)(199.07243, 167.9675)(151.0614, 4686.4546)(152.06747, 238.9257)(153.06783, 64.36125)
AMP group	137732	140318	158864	161012	207592	209338	152143	152365	1	1	1	1	1	1	1	1	AMP group [ C10 H12 N5 O7 P, tgt=81.79, overall=81.79 ]	(390.04, 51.04)(344.04037, 6833.205)(345.04266, 382.96127)
3-oxo-3-phenylpropionyl-CoA	10072	1	1	1	1	12823	1	11446	11594	1	12998	1	10847	1	1	1	3-oxo-3-phenylpropionyl-CoA [ C30 H38 N7 O18 P3 S, tgt=71.27, overall=71.27 ]	(909.1237, 881.6717)(910.12823, 370.635)(911.12646, 270.86166)(912.12646, 67.01601)(908.125, 207.972)
dehydroascorbate (bicyclic form)	3760666	4181389	3593414	3571058	2173185	1532070	3817373	3650677	878683	409959	1246070	237557	1737054	352402	1772052	263401	dehydroascorbate (bicyclic form) [ C6 H8 O7, tgt=75.58, overall=75.58 ]	(191.01994, 255817.11)(192.02336, 18540.6)(193.02365, 4871.849)(194.02237, 358.87872)
chavicol	116636	111979	149179	154899	96049	92112	1	92041	105402	77297	32100	76464	61509	31440	66844	59486	chavicol [ C9 H10 O, tgt=88.91, overall=88.91 ]	(179.07062, 6800.151)(180.07573, 1136.7854)(181.0713, 137.93333)(133.06468, 307.07922)(134.06036, 39.742004)
N-methylethanolamine phosphate	403784	399211	320589	320391	272044	213839	355595	308338	61509	132185	107692	76417	149952	107375	32173	40518	N-methylethanolamine phosphate [ C3 H9 N O4 P, tgt=92.95, overall=92.95 ]	(199.02415, 1218.7993)(200.02081, 370.36)(201.0145, 96.36)(153.01929, 22543.271)(154.02126, 1845.7561)(155.02504, 105.21857)
4&alpha;-carboxy-stigmasta-7,24(24sup1/sup)-dien-3&beta;-ol	530619	564118	835261	865781	437173	415620	1412106	1295289	2009692	2023836	1368835	449618	810519	1461707	582594	55767	4&alpha;-carboxy-stigmasta-7,24(24sup1/sup)-dien-3&beta;-ol [ C30 H47 O3, tgt=89.95, overall=89.95 ]	(455.35306, 55559.848)(456.35623, 17618.996)(457.3578, 3364.133)(458.35934, 419.6819)(454.3394, 100.1)
lutein	38480	43249	18244	1	1	1	1	19165	1	15684	1	1	1	1	1	1	lutein [ C40 H56 O2, tgt=76.11, overall=76.11 ]	(613.43134, 1951.1758)(614.4342, 737.86)(615.4273, 269.734)(616.4125, 38.505)
1-18:3-2-18:3-monogalactosyldiacylglycerol	11437252	12063448	13119858	13871887	13844442	13448410	16938804	15367144	2537856	14409334	8439225	14292819	16832980	10923889	16325923	14596858	1-18:3-2-18:3-monogalactosyldiacylglycerol [ C45 H74 O11, tgt=94.13, overall=94.13 ]	(835.522, 280090.84)(836.5233, 187843.4)(837.5236, 66142.336)(838.52374, 26123.545)(839.522, 8430.348)(840.5213, 2277.83)(789.5149, 32269.855)(790.51855, 16012.252)(791.52325, 4852.1426)(792.52515, 958.24)
2-[(2iR/i,5iZ/i)-(2-carboxy-4-methylthiazol-5(2iH/i)-ylidene]ethyl phosphate	1	139549	160705	45704	143630	168243	1	167084	44962	62737	75534	1	78757	67597	1	60523	2-[(2iR/i,5iZ/i)-(2-carboxy-4-methylthiazol-5(2iH/i)-ylidene]ethyl phosphate [ C7 H7 N O6 P S, tgt=86.70, overall=86.70 ]	(263.9772, 77.8)(308.9711, 6367.9565)(309.97165, 915.85675)(310.96622, 636.1642)(311.96707, 63.71091)
4-coumarate	1	241103	266743	1	194497	1	609362	519584	83980	70155	35674	60015	173020	50791	83937	76527	4-coumarate [ C9 H7 O3, tgt=71.44, overall=71.44 ]	(163.03989, 5355.4697)(164.0411, 547.9731)(165.04124, 47.515835)
citrate	12426	14246	18882	16568	1	1	68796	68718	1	1	1	1	1	1	1	1	citrate [ C6 H5 O7, tgt=72.98, overall=72.98 ]	(189.00356, 89.28333)(234.00049, 5907.4243)(235.00139, 261.13)(235.9978, 361.9075)
dihydrogeranylgeranyl-chlorophyll a	320999	311939	233905	250752	221641	276120	389939	328440	337944	343057	409656	384947	521706	522519	477192	451430	dihydrogeranylgeranyl-chlorophyll a [ C55 H68 Mg N4 O5, tgt=81.81, overall=81.81 ]	(933.5141, 53.11)(934.5338, 245.4)(935.5572, 241.15)(887.4937, 12626.814)(888.4968, 7248.7305)(889.4977, 3250.2544)(890.49945, 1249.5188)
(9S,10E,12Z)-9-hydroperoxy-10,12-octadecadienoate	750413	764545	536478	578439	514024	491345	996082	863425	1	1	1	1	1	1	1	1	(9S,10E,12Z)-9-hydroperoxy-10,12-octadecadienoate [ C18 H31 O4, tgt=74.13, overall=74.13 ]	(311.2228, 31534.494)(312.22598, 6202.584)(313.23407, 1608.5214)(314.23853, 116.463745)(310.21042, 2667.173)
betulinic aldehyde	1	1	1	11865	1	1	19322	15187	16844	15028	1	1	15247	1	1	1	betulinic aldehyde [ C30 H48 O2, tgt=95.25, overall=95.25 ]	(485.3646, 1400.1749)(486.36816, 451.42172)(487.36728, 69.492004)
(3R)-linalool	1	77747	53376	59509	56515	1	1	49436	28562	1	1	1	1	1	1	1	(3R)-linalool [ C10 H18 O, tgt=76.90, overall=76.90 ]	(199.13336, 3380.6833)(200.13661, 353.22165)(201.14746, 67.894005)(153.12822, 291.79333)(154.1324, 28.45)
desacetoxyvindoline	134150	138356	114538	107597	101121	83423	171603	145855	85682	1	1	1	34925	1	1	1	desacetoxyvindoline [ C23 H31 N2 O4, tgt=81.29, overall=81.29 ]	(444.22882, 1279.0769)(445.2385, 912.71246)(446.23755, 155.98001)(398.22406, 6721.178)(399.22433, 1339.463)(400.2264, 147.25)
2-oxo-9-methylthiononanoate	1	1	1	24856	1	1	16066	10202	1	1	30689	1	1	27274	1	1	2-oxo-9-methylthiononanoate [ C10 H17 O3 S, tgt=76.06, overall=76.06 ]	(217.08873, 2025.4332)(218.09193, 189.60333)(219.093, 21.96)(262.0876, 404.9325)(216.08484, 26066.096)(217.08725, 4097.39)(218.09094, 442.24)
petroselinate	1903003	1990931	1773071	1916800	1902011	1909088	2421959	2174103	252615	593654	844752	699871	617053	1210106	595001	1599046	petroselinate [ C18 H33 O2, tgt=85.64, overall=85.64 ]	(281.24902, 123049.85)(282.25208, 24317.773)(283.26135, 6416.5625)(284.26636, 1091.0)(280.2368, 809.8125)
D-xylitol	25037	27186	28409	25583	17696	20186	20460	21554	13340	16502	17447	14269	1	17290	15834	1	D-xylitol [ C5 H12 O5, tgt=96.37, overall=96.37 ]	(152.0705, 233.16)(197.06552, 1688.4338)(198.07408, 394.574)(199.07243, 167.9675)(151.0614, 4686.4546)(152.06747, 238.9257)(153.06783, 64.36125)
D-glycerate	251429	257183	1	315859	270014	267693	389868	395548	1	402798	1	1	349311	599207	330550	1	D-glycerate [ C3 H5 O4, tgt=99.65, overall=99.65 ]	(105.01912, 37475.137)(106.02331, 1326.1473)(107.02343, 219.48546)(150.01547, 445.56097)(151.00804, 352.57)
demethylphylloquinol	1	1	1	11865	1	1	19322	15187	16844	15028	1	1	15247	1	1	1	demethylphylloquinol [ C30 H48 O2, tgt=95.25, overall=95.25 ]	(485.3646, 1400.1749)(486.36816, 451.42172)(487.36728, 69.492004)
dUMP	106610	102020	1	138144	132201	119338	114984	116234	1	1	1	1	1	1	1	1	dUMP [ C9 H11 N2 O8 P, tgt=88.59, overall=88.59 ]	(305.01788, 6366.5327)(306.0203, 523.95715)(307.0239, 24.53)
ursolate	162326	171771	164754	877565	441815	418754	1425771	1305120	482718	2066736	1406838	1292096	313748	1546702	601283	57358	ursolate [ C30 H48 O3, tgt=83.04, overall=83.04 ]	(501.35614, 1888.3561)(502.36035, 636.53845)(503.35977, 525.25)(504.37244, 45.650005)(455.35284, 44681.367)(456.35605, 14216.644)(457.35757, 2718.777)(458.3586, 337.56)
nicotinate	92649	86054	99073	112670	112366	99511	113174	106266	411655	464559	156232	148010	670956	738605	496459	469305	nicotinate [ C6 H4 N O2, tgt=87.03, overall=87.03 ]	(122.024666, 16193.192)(123.027985, 1139.7806)(124.0147, 171.695)
3-dehydroquinate	1	1	1	1	1	1	10764	10689	1	15346	1	14243	1	23151	11837	1	3-dehydroquinate [ C7 H9 O6, tgt=73.34, overall=73.34 ]	(189.0413, 1195.4551)(190.038, 93.32)(234.0372, 111.425)(188.03423, 9049.247)(189.03905, 1103.5076)(190.03952, 239.3075)
lactucaxanthin	38480	43249	18244	1	1	1	1	19165	1	15684	1	1	1	1	1	1	lactucaxanthin [ C40 H56 O2, tgt=76.11, overall=76.11 ]	(613.43134, 1951.1758)(614.4342, 737.86)(615.4273, 269.734)(616.4125, 38.505)
5-amino-6-(5-phospho-D-ribitylamino)uracil	141871	134888	124599	127431	162348	158256	163622	136283	18547	54459	1	23246	41436	60762	1	18699	5-amino-6-(5-phospho-D-ribitylamino)uracil [ C9 H15 N4 O9 P, tgt=73.57, overall=73.57 ]	(354.05994, 5971.1304)(355.06238, 921.47687)(356.0632, 47.0825)(399.0594, 116.23)(353.0542, 43700.82)(354.0571, 7222.18)(355.0593, 1150.81)(356.0626, 62.85)
1-16:0-2-18:3-phosphatidylcholine	1889912	11778600	2798717	2451755	8404443	1	1	1966441	1	1	965001	1541256	244288	1786481	1	1	1-16:0-2-18:3-phosphatidylcholine [ C42 H78 N O8 P, tgt=80.69, overall=80.69 ]	(800.5434, 41778.48)(801.5458, 19985.145)(802.5514, 7213.5693)(803.5541, 2345.6133)(804.55817, 804.9383)(805.5634, 245.77002)(754.5438, 189.58888)
&beta;-D-glucose	1550151	1591957	1646519	1555795	1659774	1628154	1525937	1552144	266469	1	240361	101840	258503	83952	90958	148776	&beta;-D-glucose [ C6 H12 O6, tgt=87.70, overall=87.70 ]	(225.06151, 52273.402)(226.06828, 4715.384)(227.06557, 2876.8489)(228.06743, 166.52)(179.05615, 78315.22)(180.06366, 7937.5933)(181.06233, 1069.0364)
UDP-iN/i-acetylmuramoyl-L-alanyl-D-glutamyl-Imeso/I-2,6-diaminopimelyl-D-alanyl-D-alanine	639977	638272	599412	626212	764173	667861	876883	691645	38720	34107	61023	75178	40123	1	10286	1	UDP-iN/i-acetylmuramoyl-L-alanyl-D-glutamyl-Imeso/I-2,6-diaminopimelyl-D-alanyl-D-alanine [ C41 H61 N9 O28 P2, tgt=81.36, overall=81.36 ]	(1188.3074, 22534.412)(1189.3097, 8642.459)(1190.3121, 2592.8125)(1191.315, 696.0592)(1192.3181, 131.32375)(1193.3217, 27.55)
24-epicathasterone	1521663	1945497	1863373	1553668	1202134	1334715	2290570	2223882	593029	1612720	553856	1810325	2761147	2739449	1704185	763355	24-epicathasterone [ C28 H48 O3, tgt=99.10, overall=99.10 ]	(477.35907, 87074.64)(478.3622, 26711.678)(479.36548, 5075.869)(480.3686, 726.8856)(481.36172, 103.77833)
3-methoxy-4',5-dihydroxy-itrans/i-stilbene	48904	43405	33900	33143	42923	41127	37769	32154	10902	21674	11177	10150	22421	1	18908	22699	3-methoxy-4',5-dihydroxy-itrans/i-stilbene [ C15 H14 O3, tgt=96.94, overall=96.94 ]	(242.0915, 353.06)(287.09088, 427.83)(288.09116, 29.6125)(241.0872, 2249.196)(242.08907, 310.33466)(243.09145, 112.520905)
indole-3-acetyl-leucine	13524	14297	10828	13301	1	10600	14715	14403	1	1	1	1	1	1	1	1	indole-3-acetyl-leucine [ C16 H19 N2 O3, tgt=77.53, overall=77.53 ]	(287.14026, 831.6043)(288.14243, 74.39)
portulacaxanthin II	6457956	6144595	5645045	5719804	11571852	11414160	11250560	10152859	1	1	1	361466	52605	1	123287	111672	portulacaxanthin II [ C18 H15 N2 O7, tgt=79.64, overall=79.64 ]	(371.0922, 867.44)(372.0957, 3304.09)(416.08487, 321555.6)(417.08768, 60799.465)(418.09216, 15066.954)(419.09607, 2407.2537)(420.1074, 1528.61)(370.08496, 3442.8599)(371.0927, 1423.64)
itrans/i-zeatin	1	1	1	1	61230	116314	99645	163570	30774	25805	30913	18361	38470	43937	1	1	itrans/i-zeatin [ C10 H13 N5 O, tgt=76.28, overall=76.28 ]	(264.1103, 7539.369)(265.11237, 804.3862)(266.10086, 2842.45)(218.10446, 1621.6349)(219.1061, 297.6267)(220.0979, 318.79498)
14-demethyllanosterol	518217	544310	808840	840397	423384	401362	1371018	1256568	1902138	1952897	1327978	1214531	797129	1442149	566640	55137	14-demethyllanosterol [ C29 H46 O, tgt=88.31, overall=88.31 ]	(455.35312, 56725.39)(456.3563, 17996.748)(457.35788, 3425.36)(458.35944, 436.66376)
OPC4-3-ketoacyl-CoA	13853	1	1	11722	1	1	1	12660	1	1	1	1	1	1	1	1	OPC4-3-ketoacyl-CoA [ C35 H50 N7 O19 P3 S, tgt=79.82, overall=79.82 ]	(997.2095, 580.87665)(998.21014, 206.06999)(999.2226, 166.815)(1042.2144, 128.37666)(1043.216, 301.75333)(1044.2144, 49.9)
chlorophyllide ib/i	126263	119990	82246	83040	99400	89922	67011	58483	120683	117610	163268	79979	37687	132861	109838	100659	chlorophyllide ib/i [ C35 H31 Mg N4 O6, tgt=99.35, overall=99.35 ]	(627.2102, 6143.891)(628.21295, 3245.21)(629.2123, 1719.7344)(630.21344, 488.825)(631.2159, 120.936)
L-asparagine	1	266780	280959	281883	423093	420718	297387	298036	111306	372072	357849	88874	361184	297121	55060	290691	L-asparagine [ C4 H8 N2 O3, tgt=72.75, overall=72.75 ]	(131.04622, 52444.957)(132.04805, 2200.6255)(133.04997, 8212.691)
3-(2-propenoic acid)-o-benzoquinone	370740	344657	1	356892	215027	209374	298927	261996	25165	14270	15810	1	21366	21849	26405	47153	3-(2-propenoic acid)-o-benzoquinone [ C9 H5 O4, tgt=76.22, overall=76.22 ]	(177.01926, 8652.599)(178.0232, 970.1185)
L-phenylalanine	689019	683898	549691	562828	501431	447974	815912	744406	49410	476849	75667	69511	169947	85122	157271	77533	L-phenylalanine [ C9 H11 N O2, tgt=97.56, overall=97.56 ]	(210.07721, 36286.316)(211.08028, 4233.464)(212.08331, 491.5581)(213.07938, 103.2525)(164.0718, 671.54877)(165.06786, 42.95875)
5-oxoproline	424003	419440	449939	467101	525855	513920	497072	483593	66602	92346	1	77104	604361	79456	48600	28908	5-oxoproline [ C5 H6 N O3, tgt=89.92, overall=89.92 ]	(128.03543, 40654.86)(129.03775, 1795.2625)(130.03293, 690.555)(127.0283, 61.2)
L-pipecolate	76258	75385	76543	76396	1	1	77420	80243	24065	19336	22708	17159	19845	19922	12884	12881	L-pipecolate [ C6 H11 N O2, tgt=90.81, overall=90.81 ]	(129.0785, 52.33)(174.07758, 2920.862)(175.07709, 152.6075)(176.08205, 43.065998)(128.07127, 930.0285)(129.07423, 52.379093)
L-canavanine	1	10014	1	1	1	1	16505	19369	1	1	20437	1	1	1	1	1	L-canavanine [ C5 H13 N4 O3, tgt=83.88, overall=83.88 ]	(222.09879, 4070.355)(223.10207, 336.5575)(224.0896, 140.95)
4-coumaroylshikimate	59141	56728	38073	39294	81583	77182	54703	49066	13860	14430	15157	17323	11756	21585	25900	34675	4-coumaroylshikimate [ C16 H15 O7, tgt=91.26, overall=91.26 ]	(319.08258, 2960.8076)(320.08588, 476.38437)(321.09082, 236.08426)(318.07715, 59.485)
butyl acetate	23194	21075	16208	1	1	17127	40916	37383	19976	18841	1	1	18081	19212	13632	16274	butyl acetate [ C6 H12 O2, tgt=88.36, overall=88.36 ]	(161.0818, 1723.6293)(162.08415, 68.479996)(163.0763, 190.19998)(115.07607, 54.62)
betulinate	162326	171771	164754	877565	441815	418754	1425771	1305120	482718	2066736	1406838	1292096	313748	1546702	601283	57358	betulinate [ C30 H48 O3, tgt=83.04, overall=83.04 ]	(501.35614, 1888.3561)(502.36035, 636.53845)(503.35977, 525.25)(504.37244, 45.650005)(455.35284, 44681.367)(456.35605, 14216.644)(457.35757, 2718.777)(458.3586, 337.56)
S-adenosyl-4-methylthio-2-oxobutanoate	743663	739434	570150	551246	449355	438599	528768	464866	1	1	1	1	1	1	1	1	S-adenosyl-4-methylthio-2-oxobutanoate [ C15 H19 N5 O6 S, tgt=73.38, overall=73.38 ]	(397.1062, 34286.29)(398.10944, 7264.0083)(399.1046, 11569.338)(400.1074, 2563.9714)(401.12, 1091.1226)(442.10083, 886.28125)(396.09433, 813.4763)
geranyl acetate	77051	77730	1	52790	65925	58096	82148	64743	91198	50069	1	1	1	66724	1	1	geranyl acetate [ C12 H20 O2, tgt=73.62, overall=73.62 ]	(241.14328, 1055.087)(242.14684, 43.934444)(195.13889, 3964.621)(196.14217, 464.57397)(197.15222, 122.799995)
&alpha;-D-galactose	1550151	1591957	1646519	1555795	1659774	1628154	1525937	1552144	266469	1	240361	101840	258503	83952	90958	148776	&alpha;-D-galactose [ C6 H12 O6, tgt=87.70, overall=87.70 ]	(225.06151, 52273.402)(226.06828, 4715.384)(227.06557, 2876.8489)(228.06743, 166.52)(179.05615, 78315.22)(180.06366, 7937.5933)(181.06233, 1069.0364)
iN/isup5/sup-formyl-iN/isup5/sup-hydroxy-L-ornithine	355670	358997	138244	146314	132992	129064	273598	236820	27412	102201	38984	88760	224176	198152	101740	200554	iN/isup5/sup-formyl-iN/isup5/sup-hydroxy-L-ornithine [ C6 H12 N2 O4, tgt=88.17, overall=88.17 ]	(221.07945, 14089.572)(222.08287, 1570.5531)(223.0815, 98.70928)(224.0764, 29.8)
icis/i-zeatin	1	1	1	1	61230	116314	99645	163570	30774	25805	30913	18361	30329	29738	1	1	icis/i-zeatin [ C10 H13 N5 O, tgt=76.28, overall=76.28 ]	(264.1108, 8212.113)(265.11285, 958.36255)(266.10086, 2842.45)(218.10461, 1416.1718)(219.10603, 279.11404)(220.0979, 318.79498)
di-homo-&gamma;-linolenate	85505	91905	72837	78533	81444	77914	88513	84058	73009	76561	81810	92163	102836	95620	88140	94340	di-homo-&gamma;-linolenate [ C20 H33 O2, tgt=97.14, overall=97.14 ]	(305.24786, 3327.213)(306.2514, 661.78564)(307.25937, 128.06686)
terpinolene	74192	76223	35163	38599	43050	42663	99685	86079	52282	56934	43529	42423	86819	81387	75461	73326	terpinolene [ C10 H16, tgt=90.03, overall=90.03 ]	(181.12318, 4619.887)(182.12643, 498.39868)
(-)-lactol	4591542	4582234	3062353	3119022	2814391	2728316	3148811	2841911	479397	1624028	574396	853462	2008302	549989	286720	1518273	(-)-lactol [ C20 H24 O6, tgt=96.40, overall=96.40 ]	(405.15616, 193687.2)(406.159, 43453.05)(407.16562, 10561.939)(408.16983, 1876.831)(409.17902, 530.99)(359.14987, 12158.106)(360.15314, 2640.0635)(361.15405, 403.73566)(362.16284, 63.719997)
hederagenin	73117	69668	51497	54487	49626	44221	95284	92920	1	1	1	1	18737	1	37777	26229	hederagenin [ C30 H47 O4, tgt=98.15, overall=98.15 ]	(471.34845, 3070.9685)(472.35193, 1044.9054)(473.3545, 185.94545)(474.36026, 25.869999)(470.33627, 176.16)
kaempferol-3-glucoside	11656748	11792978	12143236	12275454	12645475	12308844	16494888	15014905	1357338	1837859	1813124	1776122	475027	723357	285673	447947	kaempferol-3-glucoside [ C21 H19 O11, tgt=96.03, overall=96.03 ]	(447.0944, 406622.53)(448.09723, 95005.41)(449.09927, 19364.578)(450.10184, 2982.6213)(451.11313, 999.5667)(492.08667, 197.51501)(493.0761, 1144.92)(446.08215, 225.2709)
16-oxo-palmitate	95420	93338	95416	102086	103727	98038	104445	94745	1	1	19535	1	1	1	1	1	16-oxo-palmitate [ C16 H29 O3, tgt=84.52, overall=84.52 ]	(269.2122, 9882.089)(270.21545, 1866.3522)
enol-phenylpyruvate	1	241103	270155	1	194497	1	609362	523487	83980	70162	35674	60015	173020	50791	83937	76527	enol-phenylpyruvate [ C9 H7 O3, tgt=71.44, overall=71.44 ]	(163.03989, 5349.408)(164.0411, 547.1938)(165.04124, 47.454998)
Imyo/I-inositol	1551971	1591099	1646519	1554727	1658833	1628154	1525937	1550499	265250	1	240346	99665	256970	82296	90797	148341	Imyo/I-inositol [ C6 H12 O6, tgt=87.70, overall=87.70 ]	(225.06151, 52273.402)(226.06828, 4715.384)(227.06557, 2876.8489)(228.06743, 166.52)(179.05615, 78315.22)(180.06366, 7937.5933)(181.06233, 1069.0364)
coproporphyrinogen I	7517388	7689791	5673086	5774211	4072616	3975410	4724029	4246702	662530	738908	1766243	1690507	1789306	1914913	1035072	1527034	coproporphyrinogen I [ C36 H40 N4 O8, tgt=98.17, overall=98.17 ]	(701.2792, 535.008)(702.2776, 375.57913)(703.2907, 128.3657)(655.27747, 199066.0)(656.2807, 74400.99)(657.2823, 20199.924)(658.28467, 4294.3613)
(22R,23R)-22,23-dihydroxycampesterol	1515718	1944624	1863373	1553587	1198683	1328148	2289971	2229296	593029	1612720	553097	1810325	2764855	2739449	1728368	763355	(22R,23R)-22,23-dihydroxycampesterol [ C28 H48 O3, tgt=99.10, overall=99.10 ]	(477.35907, 87074.64)(478.3622, 26711.678)(479.36548, 5075.869)(480.3686, 726.8856)(481.36172, 103.77833)
linoleoyl-CoA	1	64019	1	1	1	1	1	60025	1	1	1	1	1	1	1	1	linoleoyl-CoA [ C39 H62 N7 O17 P3 S, tgt=85.62, overall=85.62 ]	(1025.3103, 2960.4502)(1026.312, 1730.0701)(1027.3213, 565.055)(1028.3237, 143.16501)(1029.3076, 35.045002)(1070.3011, 95.1)
estrone	59243	53549	40177	35977	37654	34331	66717	55453	31459	40772	1	38998	1	40698	36613	37807	estrone [ C18 H22 O2, tgt=76.18, overall=76.18 ]	(270.1631, 2602.549)(271.16513, 686.5893)(272.1687, 39.12125)(315.15936, 408.87286)(316.1625, 47.723633)
D-ithreo/i-isocitrate	12426	14246	18882	16568	1	1	68796	68718	1	1	1	1	1	1	1	1	D-ithreo/i-isocitrate [ C6 H5 O7, tgt=72.98, overall=72.98 ]	(189.00356, 89.28333)(234.00049, 5907.4243)(235.00139, 261.13)(235.9978, 361.9075)
pterostilbene	235330	236856	117278	122584	119869	111214	120489	102719	49882	70667	33263	24379	28516	36045	41423	61005	pterostilbene [ C16 H16 O3, tgt=98.55, overall=98.55 ]	(301.10797, 7194.482)(302.11154, 1418.8169)(303.11646, 316.46576)(304.12146, 27.745998)(255.10371, 85.03666)
geranate	10069	1	1	12708	12706	10466	11200	13354	1	1	1	1	1	12127	1	1	geranate [ C10 H15 O2, tgt=76.30, overall=76.30 ]	(167.10721, 764.4872)(168.10666, 40.170002)
2-carboxy-L-xylonolactone	3802069	4153605	3589876	3595753	468934	1530663	3585155	3653071	99167	411835	1250840	220846	1742869	345069	1773319	272708	2-carboxy-L-xylonolactone [ C6 H7 O7, tgt=74.42, overall=74.42 ]	(191.01999, 242877.52)(192.02348, 17574.828)(193.02322, 4733.293)(194.02191, 357.0733)(236.0195, 166.3089)(237.0152, 58.09)(190.01088, 63.832497)
purine-ring	14471	20864	32187	28988	14374	28356	33817	33909	1	1	11401	1	1	1	1	1	purine-ring [ C5 H4 N4, tgt=81.95, overall=81.95 ]	(119.03594, 8786.021)(120.03901, 574.0567)
5-methyl-tetrahydrofolate	607775	626337	237164	247828	682792	645529	1188536	1042447	680465	137463	286196	581944	393613	395579	743940	60923	5-methyl-tetrahydrofolate [ C20 H23 N7 O6, tgt=91.81, overall=91.81 ]	(457.17, 35786.68)(458.17334, 7621.918)(459.17343, 2176.0308)(460.17648, 358.2154)(461.18292, 60.58)(502.17407, 293.67)(456.16525, 192.6123)
4&alpha;-formyl-stigmasta-7,24(24sup1/sup)-dien-3&beta;-ol	1	1	1	11865	1	1	19322	15187	16844	15028	1	1	15247	1	1	1	4&alpha;-formyl-stigmasta-7,24(24sup1/sup)-dien-3&beta;-ol [ C30 H48 O2, tgt=95.25, overall=95.25 ]	(485.3646, 1400.1749)(486.36816, 451.42172)(487.36728, 69.492004)
3-ureidopropionate	1	267664	281566	283042	423093	421752	297387	298036	111306	372345	358089	88874	361664	297121	55060	290973	3-ureidopropionate [ C4 H7 N2 O3, tgt=72.75, overall=72.75 ]	(131.04622, 52444.957)(132.04805, 2200.6255)(133.04997, 8212.691)(176.04204, 166.01)
coumarinate	1	241103	270155	1	194497	1	609362	523487	83980	70162	35674	60015	173020	50791	83937	76527	coumarinate [ C9 H7 O3, tgt=71.44, overall=71.44 ]	(163.03989, 5349.408)(164.0411, 547.1938)(165.04124, 47.454998)
1-deoxy-capsidiol	29269	37239	24278	29346	31335	31319	31859	31999	19476	18267	15542	16952	18725	21110	17979	25803	1-deoxy-capsidiol [ C15 H24 O, tgt=86.60, overall=86.60 ]	(265.17865, 147.01312)(219.17574, 1485.8755)(220.17873, 144.07687)
(R)-3-amino-2-methylpropanoate	57737	55386	56801	55191	42548	41093	62216	63836	28662	26928	33156	21233	43634	1	34258	27129	(R)-3-amino-2-methylpropanoate [ C4 H9 N O2, tgt=90.55, overall=90.55 ]	(148.06136, 570.80334)(149.06332, 61.343334)(102.05571, 3514.022)(103.05835, 133.39066)
N,N-dimethyl-&beta;-alanine	162330	110152	124059	120929	187903	183380	185913	178561	119208	123202	108872	99087	161269	160091	125818	125302	N,N-dimethyl-&beta;-alanine [ C5 H11 N O2, tgt=87.20, overall=87.20 ]	(162.0766, 249.6681)(116.07137, 13780.527)(117.07503, 460.24057)(118.075134, 53.672497)
11-icis/i-retinol	17310	15503	15037	16688	16419	16013	14700	14161	1	12407	1	10410	14560	14411	15256	13390	11-icis/i-retinol [ C20 H30 O, tgt=88.05, overall=88.05 ]	(331.22824, 1154.718)(332.23, 266.79358)(333.2336, 33.68)
itrans/i-5-iO/i-(4-coumaroyl)-D-quinate	1	3537401	1	3448292	2672872	2719446	4284095	3845168	156661	175497	360906	842364	357066	1	250830	61485	itrans/i-5-iO/i-(4-coumaroyl)-D-quinate [ C16 H17 O8, tgt=78.65, overall=78.65 ]	(337.09305, 46589.715)(338.09634, 8223.477)(339.10092, 1719.0647)
&beta;-D-gentiobiosyl &beta;-D-glucosyl crocetin	81678	85348	72926	1	1	76442	79557	77001	91899	92911	1	1	1	1	1	1	&beta;-D-gentiobiosyl &beta;-D-glucosyl crocetin [ C38 H54 O19, tgt=70.08, overall=70.08 ]	(859.32825, 4370.755)(860.33215, 2047.9651)(861.3307, 1706.5999)(862.33405, 758.06006)(813.31396, 225.59167)(814.3222, 316.37332)
iO/i-citryl-L-serine	1	1	1	163395	1	236516	117268	1	85266	1	1	1	1	1	16198	43177	iO/i-citryl-L-serine [ C9 H11 N O9, tgt=79.94, overall=79.94 ]	(277.04395, 16368.863)(278.04724, 2166.8032)(322.0453, 2338.1)(276.0343, 10400.149)(277.03394, 634.21)(278.03586, 195.63667)
19-oxo-testosterone	17808	1	11183	13701	1	1	1	1	1	1	1	1	1	1	13247	1	19-oxo-testosterone [ C19 H26 O3, tgt=77.95, overall=77.95 ]	(347.18658, 1601.84)(348.18896, 297.62)(301.1792, 191.745)(302.1796, 76.77)
psoralen	1	1	13220	14313	1	1	1	1	29128	22476	1	1	12545	26089	19473	1	psoralen [ C11 H6 O3, tgt=77.50, overall=77.50 ]	(231.03024, 9735.663)(232.0388, 1573.347)(233.03084, 760.38574)
pyrazole	17290	1	1	12831	1	1	1	1	17285	19579	20763	12347	1	12524	29571	1	pyrazole [ C3 H4 N2, tgt=86.77, overall=86.77 ]	(113.0345, 6475.171)(114.03627, 95.2825)(115.035194, 114.32667)
(iR/i)-mandelonitrile	11679	10939	1	13055	1	11151	1	1	1	1	1	1	1	1	1	1	(iR/i)-mandelonitrile [ C8 H7 N O, tgt=75.82, overall=75.82 ]	(133.0514, 157.77)(178.05084, 691.78)(179.05316, 148.2325)
1,8-cineole	86461	74621	53376	59509	58811	1	1	1	27669	1	1	1	1	1	1	1	1,8-cineole [ C10 H18 O, tgt=73.39, overall=73.39 ]	(199.13336, 3604.3916)(200.13667, 369.17)(201.14726, 72.12)(153.1282, 313.4517)(154.1324, 28.45)
phenylacetonitrile oxide	11679	10939	1	13055	1	11151	1	1	1	1	1	1	1	1	1	1	phenylacetonitrile oxide [ C8 H7 N O, tgt=75.82, overall=75.82 ]	(133.0514, 157.77)(178.05084, 691.78)(179.05316, 148.2325)
dihydroxyacetone phosphate	1	1	1	18314	1	1	1	1	1	1	1	1	1	1	1	1	dihydroxyacetone phosphate [ C3 H5 O6 P, tgt=86.37, overall=86.37 ]	(212.9797, 1652.51)(213.9927, 40.41)(214.9866, 26.5)
1-18:1-2-16:0-phosphatidylglycerol	1	1	1	24145	1	1	1	1	1	1	1	1	1	1	1	1	1-18:1-2-16:0-phosphatidylglycerol [ C40 H76 O10 P, tgt=79.24, overall=79.24 ]	(746.5087, 2860.38)(747.5168, 1483.62)(748.5302, 587.38)
(6iE/i)-8-oxogeranial	1	1	1	13104	1	1	1	1	13941	1	1	1	1	10833	1	1	(6iE/i)-8-oxogeranial [ C10 H14 O2, tgt=83.35, overall=83.35 ]	(211.09723, 448.06665)(165.09184, 1900.2699)(166.09526, 111.93667)
2-carboxylate-4-methyl-5-beta-(ethyl adenosine 5-diphosphate) thiazole	1	42249	38680	41378	42621	1	59193	1	1	1	1	1	1	17300	12638	13475	2-carboxylate-4-methyl-5-beta-(ethyl adenosine 5-diphosphate) thiazole [ C17 H19 N6 O12 P2 S, tgt=77.35, overall=77.35 ]	(593.0231, 292.81)(594.0377, 61.4)(595.0212, 20.92)(638.023, 117.94)(639.0238, 92.27)(592.0167, 1298.8888)(593.0196, 398.4575)(594.0257, 100.80286)(595.016, 44.41)
dimethylallyl diphosphate	1	14393	1	14166	1	13914	1	1	1	1	1	1	1	1	1	1	dimethylallyl diphosphate [ C5 H9 O7 P2, tgt=79.91, overall=79.91 ]	(242.98273, 1929.89)(243.98372, 67.08666)
(3S)-linalool	1	74621	53376	59509	1	1	1	1	29420	1	1	1	1	1	1	1	(3S)-linalool [ C10 H18 O, tgt=76.84, overall=76.84 ]	(199.13338, 3637.2227)(200.13669, 386.15002)(201.14755, 62.867496)(153.12823, 290.075)(154.1324, 28.45)
L-glyceraldehyde 3-phosphate	1	1	1	18314	20460	12213	1	1	1	1	1	1	1	1	1	1	L-glyceraldehyde 3-phosphate [ C3 H5 O6 P, tgt=86.37, overall=86.37 ]	(212.97984, 1641.6635)(213.99028, 30.47)(214.99396, 29.91)
4&beta;-hydroxymethyl-4&alpha;-methyl-5&alpha;-cholest-7-en-3&beta;-ol	1	1	1	32222	1	1	1	1	1	1	1	1	1	1	1	1	4&beta;-hydroxymethyl-4&alpha;-methyl-5&alpha;-cholest-7-en-3&beta;-ol [ C29 H50 O2, tgt=74.71, overall=74.71 ]	(475.3782, 769.89)(476.3797, 164.68)
4-coumaryl alcohol	17467	15475	14839	13258	1	1	1	1	1	1	1	1	1	1	1	1	4-coumaryl alcohol [ C9 H10 O2, tgt=84.32, overall=84.32 ]	(195.06358, 428.75668)(196.06091, 42.983334)(149.06013, 1056.0901)(150.0639, 54.197502)
4-hydroxybenzaldehyde	1	12590	1	20197	1	1	1	1	1	1	1	1	1	1	1	1	4-hydroxybenzaldehyde [ C7 H6 O2, tgt=85.71, overall=85.71 ]	(167.0332, 256.125)(168.02985, 47.864998)(121.0292, 2435.835)(122.031555, 119.979996)
O-feruloylquinate	1	1	2970126	4908941	1	9115390	1	1	762088	62607	96596	100067	478041	1	397538	66635	O-feruloylquinate [ C17 H19 O9, tgt=99.68, overall=99.68 ]	(367.1035, 36973.727)(368.10712, 7020.639)(369.10696, 1491.4849)(370.1104, 158.39285)
pregn-5-ene-3,20-dione-17-ol	1	11822	1	30937	13341	17953	1	1	1	1	1	1	1	1	1	1	pregn-5-ene-3,20-dione-17-ol [ C21 H30 O3, tgt=76.90, overall=76.90 ]	(375.21564, 408.45245)(376.21545, 67.5475)(329.21228, 1133.8674)(330.21527, 184.885)(331.22168, 162.34999)
linalool	1	74621	53376	59509	1	1	1	1	29420	1	1	1	1	1	1	1	linalool [ C10 H18 O, tgt=76.84, overall=76.84 ]	(199.13338, 3637.2227)(200.13669, 386.15002)(201.14755, 62.867496)(153.12823, 290.075)(154.1324, 28.45)
&alpha;-tocopherol	1	1	1	32222	1	1	1	1	1	1	1	1	1	1	1	1	&alpha;-tocopherol [ C29 H50 O2, tgt=74.71, overall=74.71 ]	(475.3782, 769.89)(476.3797, 164.68)
cyanidin	183125	1	1	104363	1	1	1	1	1	1	1	1	1	1	1	1	cyanidin [ C15 H9 O6, tgt=72.47, overall=72.47 ]	(285.04065, 9297.811)(286.04416, 1527.3)(287.04944, 343.03)
3-cyano-L-alanine	17290	1	1	12831	1	1	1	1	17285	19579	20763	12347	1	12524	29571	1	3-cyano-L-alanine [ C4 H5 N2 O2, tgt=86.65, overall=86.65 ]	(113.0345, 6475.171)(114.03627, 95.2825)(115.035194, 114.32667)
lotaustralin	14319	13423	17514	11706	1	37361	1	1	1	1	1	1	1	1	1	1	lotaustralin [ C11 H19 N O6, tgt=73.18, overall=73.18 ]	(306.12106, 1003.5919)(307.11615, 2000.7)(260.11465, 1096.238)(261.11337, 185.50201)(262.1101, 28.85)
(-)-sativan	25639	26766	13889	21542	33669	44422	34028	1	1	1	1	17971	1	1	1	1	(-)-sativan [ C17 H18 O4, tgt=72.61, overall=72.61 ]	(331.11914, 2001.2825)(332.12247, 368.97998)(285.11517, 128.005)
5,6-dihydrouracil	17286	1	1	12826	1	1	1	1	18833	19958	21658	12528	22857	27307	29580	1	5,6-dihydrouracil [ C4 H6 N2 O2, tgt=86.68, overall=86.68 ]	(159.0407, 105.72)(113.03449, 5941.013)(114.036285, 74.45889)(115.035675, 100.340004)
(22&alpha;)-hydroxy-sitosterol	1	1	1	32222	1	1	1	1	1	1	1	1	1	1	1	1	(22&alpha;)-hydroxy-sitosterol [ C29 H50 O2, tgt=74.71, overall=74.71 ]	(475.3782, 769.89)(476.3797, 164.68)
kaempferol	183125	1	1	104363	1	1	1	1	1	1	1	1	1	1	1	1	kaempferol [ C15 H9 O6, tgt=72.47, overall=72.47 ]	(285.04065, 9297.811)(286.04416, 1527.3)(287.04944, 343.03)
O-succinyl-L-homoserine	1	1	51029	49932	45232	41979	1	1	27568	1	1	1	1	1	1	17055	O-succinyl-L-homoserine [ C8 H12 N O6, tgt=80.14, overall=80.14 ]	(218.06642, 3950.8718)(219.0708, 120.59333)(220.0607, 695.58)(263.0648, 453.01)(264.0537, 635.92)
4&alpha;-hydroxymethyl-4&beta;-methyl-5&alpha;-cholesta-8-en-3&beta;-ol	1	1	1	32222	1	1	1	1	1	1	1	1	1	1	1	1	4&alpha;-hydroxymethyl-4&beta;-methyl-5&alpha;-cholesta-8-en-3&beta;-ol [ C29 H50 O2, tgt=74.71, overall=74.71 ]	(475.3782, 769.89)(476.3797, 164.68)
demethylsuberosin	358470	1	1	231737	1	402811	1	1	52813	109235	35071	1	1	1	1	1	demethylsuberosin [ C14 H14 O3, tgt=72.38, overall=72.38 ]	(275.0925, 8573.249)(276.0956, 1440.4883)(229.08664, 251.72)
Nsup4/sup-{iN/i-acetyl-&beta;-D-glucosaminyl-(1,2)-&alpha;-D-mannosyl-(1,3)-[iN/i-acetyl-&beta;-D-glucosaminyl-(1,2)-&alpha;-D-mannosyl-(1,6)]-&beta;-D-mannosyl-(1,4)-iN/i-acetyl-&beta;-D-glucosaminyl-(1,4)-iN/i-acetyl-&beta;-D-glucosaminyl}asparagine	94378	109420	62130	53310	1	1	1	1	1	18114	1	1	1	1	1	1	Nsup4/sup-{iN/i-acetyl-&beta;-D-glucosaminyl-(1,2)-&alpha;-D-mannosyl-(1,3)-[iN/i-acetyl-&beta;-D-glucosaminyl-(1,2)-&alpha;-D-mannosyl-(1,6)]-&beta;-D-mannosyl-(1,4)-iN/i-acetyl-&beta;-D-glucosaminyl-(1,4)-iN/i-acetyl-&beta;-D-glucosaminyl}asparagine [ C54 H90 N6 O38, tgt=72.09, overall=72.09 ]	(1475.5217, 124.743996)(1476.5208, 68.7)(1477.5215, 99.82251)(1429.5217, 825.4159)(1430.5242, 600.254)(1431.5243, 228.34)(1432.5085, 41.81)
geraniol	86461	74621	53376	59509	58811	1	1	1	27669	1	1	1	1	1	1	1	geraniol [ C10 H18 O, tgt=73.39, overall=73.39 ]	(199.13336, 3604.3916)(200.13667, 369.17)(201.14726, 72.12)(153.1282, 313.4517)(154.1324, 28.45)
isorhamnetin	1	11599	1	11321	1	1	1	1	1	1	1	1	1	1	1	1	isorhamnetin [ C16 H11 O7, tgt=72.77, overall=72.77 ]	(315.05066, 622.055)(316.055, 26.61)(317.0622, 99.42)
porphobilinogen	1	1	24232	26156	19744	1	1	1	1	1	1	1	1	1	1	1	porphobilinogen [ C10 H13 N2 O4, tgt=74.54, overall=74.54 ]	(225.08705, 2886.5134)(226.08656, 44.51)(227.0861, 27.19)(224.0797, 103.37)
&Delta;sup9/sup-tetrahydrocannabinolate	1	1	15725	12919	16735	19111	16120	1	1	1	1	1	1	1	1	1	&Delta;sup9/sup-tetrahydrocannabinolate [ C22 H29 O4, tgt=91.33, overall=91.33 ]	(357.20694, 1062.196)(358.21002, 222.86201)(359.21332, 54.265)(402.2002, 57.85)
2'-hydroxygenistein	183125	1	1	104363	1	1	1	1	1	1	1	1	1	1	1	1	2'-hydroxygenistein [ C15 H9 O6, tgt=72.47, overall=72.47 ]	(285.04065, 9297.811)(286.04416, 1527.3)(287.04944, 343.03)
&beta;-nicotinate D-ribonucleotide	16220	10960	12494	13721	17162	17072	1	1	1	1	1	1	1	1	1	1	&beta;-nicotinate D-ribonucleotide [ C11 H12 N O9 P, tgt=74.88, overall=74.88 ]	(333.02615, 645.495)(334.0261, 33.056667)
D-glyceraldehyde 3-phosphate	1	1	1	18314	1	1	1	1	1	1	1	1	1	1	1	1	D-glyceraldehyde 3-phosphate [ C3 H5 O6 P, tgt=86.37, overall=86.37 ]	(212.9797, 1652.51)(213.9927, 40.41)(214.9866, 26.5)
1-18:3-2-18:3-phosphatidylcholine	1	2185438	2159106	2288725	1	1	1	1	1	1848281	2630106	4750778	4484956	1196966	2731200	464399	1-18:3-2-18:3-phosphatidylcholine [ C44 H76 N O8 P, tgt=81.12, overall=81.12 ]	(822.52966, 28884.053)(823.53204, 12552.018)(824.53406, 3634.9192)(825.53217, 967.6978)(826.5088, 200.29)
5-methylsulfinylpentyl glucosinolate	1	271164	283744	300167	436509	1	498720	1	1	66869	1	1	1	1	1	1	5-methylsulfinylpentyl glucosinolate [ C13 H24 N O10 S3, tgt=71.84, overall=71.84 ]	(449.04874, 8605.687)(450.05228, 1754.1167)
protoporphyrin IX	1011293	1	1	248466	1	1	284285	1	809206	397484	1	1	1166305	252115	517506	577107	protoporphyrin IX [ C34 H32 N4 O4, tgt=80.53, overall=80.53 ]	(605.23926, 39658.098)(606.2426, 16071.752)(607.2474, 5223.405)(608.2564, 1271.2433)(609.26843, 296.8825)(559.23065, 858.655)(560.2327, 400.58572)(561.2419, 197.65858)
benzylacetate	19208	12526	17583	13258	1	1	1	1	1	1	1	1	1	1	1	1	benzylacetate [ C9 H10 O2, tgt=84.25, overall=84.25 ]	(195.06354, 421.11667)(196.06104, 40.806667)(149.06013, 1061.6375)(150.0639, 53.864998)
behenate	356078	150463	1	248382	1	1	1	1	58137	1	1	200037	212533	175166	126352	1	behenate [ C22 H43 O2, tgt=93.32, overall=93.32 ]	(339.32663, 3322.2861)(340.32996, 740.055)(341.3311, 61.216663)
isopentenyl diphosphate	1	13029	1	14166	1	10050	1	1	1	1	1	1	1	1	1	1	isopentenyl diphosphate [ C5 H9 O7 P2, tgt=79.91, overall=79.91 ]	(242.98277, 1946.7167)(243.98372, 69.066666)
19-hydroxyandrostenedione	16732	1	11183	12319	1	14733	1	1	1	1	1	1	1	1	1	1	19-hydroxyandrostenedione [ C19 H26 O3, tgt=77.95, overall=77.95 ]	(347.1851, 1581.17)(348.18802, 279.57)(301.17975, 160.105)(302.1852, 37.61)
preQsub1/sub	1	1	26090	26156	22350	1	1	1	1	1	1	1	1	1	1	1	preQsub1/sub [ C7 H10 N5 O, tgt=78.42, overall=78.42 ]	(225.08704, 3158.2068)(226.08656, 50.673336)(227.0861, 27.19)
6-methyl-5-hepten-2-one	1	1	1	11016	1	31336	30625	1	1	1	1	34438	1	1	16989	1	6-methyl-5-hepten-2-one [ C8 H14 O, tgt=73.12, overall=73.12 ]	(171.10242, 2664.882)(172.10492, 193.58798)(173.095, 346.385)(125.09637, 89.69)
4-hydroxyphenylacetonitrile	11679	10939	1	13055	1	11151	1	1	1	1	1	1	1	1	1	1	4-hydroxyphenylacetonitrile [ C8 H7 N O, tgt=75.82, overall=75.82 ]	(133.0514, 157.77)(178.05084, 691.78)(179.05316, 148.2325)
1-aminocyclopropane-1-carboxylate	284785	282688	307595	316299	1	266779	1	1	45427	1	65221	183846	52326	109482	1	61243	1-aminocyclopropane-1-carboxylate [ C4 H7 N O2, tgt=77.57, overall=77.57 ]	(146.04593, 16672.848)(147.04855, 371.83426)(148.041, 977.45135)(100.040405, 2934.2717)(101.04253, 47.01125)
3-heptaprenyl-4-hydroxybenzoate	14385	15349	1	12467	1	1	1	1	1	1	21692	16167	21160	1	13688	13097	3-heptaprenyl-4-hydroxybenzoate [ C42 H61 O3, tgt=82.83, overall=82.83 ]	(613.45966, 1238.1576)(614.46643, 431.3625)(615.4618, 97.0125)
luteolin	183125	1	1	104363	1	1	1	1	1	1	1	1	1	1	1	1	luteolin [ C15 H9 O6, tgt=72.47, overall=72.47 ]	(285.04065, 9297.811)(286.04416, 1527.3)(287.04944, 343.03)
baccatin III	1	1	2107703	2132698	1	1	1	1	339864	240774	276325	218572	1	136736	1	1	baccatin III [ C31 H38 O11, tgt=76.43, overall=76.43 ]	(631.23975, 3932.8171)(632.24036, 1564.2415)(633.24335, 815.2743)(585.23425, 8861.217)(586.23615, 3594.4758)(587.2135, 2976.62)(588.2168, 822.94)
8-methylthiooctylhydroximate	44463	45696	41142	40846	53338	1	55296	1	38784	26255	40285	1	43443	40728	35256	1	8-methylthiooctylhydroximate [ C9 H19 N O S2, tgt=75.12, overall=75.12 ]	(266.09058, 5485.5664)(267.0997, 445.90726)(268.08328, 1557.2062)(269.0729, 153.86)(220.08305, 2223.4365)(221.08647, 136.81273)(222.07799, 50.89)
4,5-iseco/i-dopa	1	1	1	58140	60479	1	96533	1	1	1	1	17384	1	1	30851	1	4,5-iseco/i-dopa [ C9 H10 N O6, tgt=79.40, overall=79.40 ]	(228.051, 5734.1196)(229.05032, 422.558)
3-O-methylquercetin	1	11599	1	11321	1	1	1	1	1	1	1	1	1	1	1	1	3-O-methylquercetin [ C16 H11 O7, tgt=72.77, overall=72.77 ]	(315.05066, 622.055)(316.055, 26.61)(317.0622, 99.42)
(iR/i)-lipoate	322400	321273	1	1	1	1	1	1	1	14292	182126	1	1	1	1	1	(iR/i)-lipoate [ C8 H13 O2 S2, tgt=72.58, overall=72.58 ]	(205.03566, 22199.621)(206.042, 1833.6226)(207.03654, 407.04)(250.03462, 88.98667)(204.0299, 295.65)
hexadecanedioate	16630	15915	12174	1	1	10383	1	1	1	1	1	1	1	1	1	1	hexadecanedioate [ C16 H28 O4, tgt=75.73, overall=75.73 ]	(329.19547, 159.98001)(330.1943, 26.96)(283.1911, 802.0475)(284.19376, 40.325)
L-glutamate &gamma;-semialdehyde	1	89560	73102	1	65999	64017	1	1	41604	37798	1	32729	40728	25015	24876	24815	L-glutamate &gamma;-semialdehyde [ C5 H9 N O3, tgt=80.28, overall=80.28 ]	(176.05675, 2486.3264)(177.05486, 158.38637)(130.05064, 2000.4281)
glutamate-1-semialdehyde	1	89560	73102	1	65999	64017	1	1	41604	37798	1	32729	49826	51650	34003	31795	glutamate-1-semialdehyde [ C5 H9 N O3, tgt=80.28, overall=80.28 ]	(176.05699, 2406.4873)(177.05522, 152.34819)(130.05074, 2045.1392)
epigallocatechin	5608379	6071495	1	1	11218144	10158809	9751712	1	40877	1	1	113715	1	1	38260	111634	epigallocatechin [ C15 H14 O7, tgt=71.97, overall=71.97 ]	(306.07556, 1369.7)(307.0825, 7194.28)(308.0907, 1901.5)(351.07233, 176753.88)(352.07547, 32440.74)(305.06744, 1590.3876)
&alpha;-linolenate	145216	117855	1	1	1	1	1	1	1	1	1	1	1	1	1	1	&alpha;-linolenate [ C18 H29 O2, tgt=74.40, overall=74.40 ]	(277.2171, 11244.67)(278.22046, 2394.935)
L-aspartate-semialdehyde	1	17853	1	1	1	1	1	1	1	1	1	1	1	1	1	1	L-aspartate-semialdehyde [ C4 H7 N O3, tgt=87.64, overall=87.64 ]	(116.0352, 2397.96)(117.0348, 29.28)
&epsilon;,&epsilon;-carotene-3-diol	1	16371	1	1	1	1	1	1	1	1	1	1	25541	24259	1	11055	&epsilon;,&epsilon;-carotene-3-diol [ C40 H56 O, tgt=77.24, overall=77.24 ]	(597.4269, 2463.5725)(598.42993, 969.235)(599.43536, 419.97748)(600.43274, 65.55)
1'-hydroxy-&gamma;-carotene	1	16371	1	1	1	1	1	1	1	1	1	1	25541	24259	1	11055	1'-hydroxy-&gamma;-carotene [ C40 H56 O, tgt=77.24, overall=77.24 ]	(597.4269, 2463.5725)(598.42993, 969.235)(599.43536, 419.97748)(600.43274, 65.55)
indole-3-glycol aldehyde	1	27710	1	1	1	1	18588	1	1	1	1	1	1	1	1	1	indole-3-glycol aldehyde [ C10 H9 N O2, tgt=81.78, overall=81.78 ]	(220.0612, 781.19)(221.06335, 53.67)
2-itrans/i,-6-itrans/i-farnesyl monophosphate	1	23175	1	1	1	1	24029	1	1	11428	1	16088	26431	1	1	11722	2-itrans/i,-6-itrans/i-farnesyl monophosphate [ C15 H25 O4 P, tgt=72.88, overall=72.88 ]	(300.1506, 1710.8467)(301.15616, 387.27335)(302.1618, 27.355)(345.1515, 173.875)
2,3-bis[(3iR/i)-3-hydroxymyristoyl]-&alpha;-D-glucosaminyl 1-phosphate	1	340019	336528	1	303857	289136	1	1	231841	1	896386	838269	1	1	453139	452015	2,3-bis[(3iR/i)-3-hydroxymyristoyl]-&alpha;-D-glucosaminyl 1-phosphate [ C34 H64 N O12 P, tgt=71.90, overall=71.90 ]	(709.41595, 32282.174)(710.41895, 13441.767)(711.4193, 4961.873)(712.42096, 1477.681)(713.4003, 175.94)(708.3988, 1823.92)
5-amino-levulinate	1	89560	73102	1	65999	64017	1	1	41604	37798	1	32729	1	51650	34003	31795	5-amino-levulinate [ C5 H9 N O3, tgt=80.28, overall=80.28 ]	(176.057, 2337.849)(177.05534, 156.718)(130.05075, 2049.398)
trans-&Delta;SUP2/SUP-decenoyl-CoA	1	12933	1	1	55783	48782	1	1	1	1	1	1	1	1	1	1	trans-&Delta;SUP2/SUP-decenoyl-CoA [ C31 H48 N7 O17 P3 S, tgt=77.78, overall=77.78 ]	(914.1943, 1350.34)(915.1984, 837.4367)(916.1956, 453.5167)
gallocatechin	5608379	6071495	1	1	11229922	10158809	9751712	1	95305	1	1	115407	1	1	38264	113711	gallocatechin [ C15 H14 O7, tgt=71.97, overall=71.97 ]	(306.07556, 1369.7)(307.0825, 7194.28)(308.0907, 1901.5)(351.0721, 179273.72)(352.07526, 33055.953)(305.0672, 1587.2301)
(iZ/i)-2-methyl-peroxyaminoacrylate	1	17853	1	1	1	1	1	1	1	1	1	1	1	1	1	1	(iZ/i)-2-methyl-peroxyaminoacrylate [ C4 H7 N O3, tgt=87.64, overall=87.64 ]	(116.0352, 2397.96)(117.0348, 29.28)
dalnigrein 7-O-&beta;-D-apiofuranosyl-(1-6)-&beta;-D-glucopyranoside	1	11700	1	1	1	1	1	1	1	1	1	1	1	1	1	1	dalnigrein 7-O-&beta;-D-apiofuranosyl-(1-6)-&beta;-D-glucopyranoside [ C30 H38 O16, tgt=72.77, overall=72.77 ]	(653.2082, 465.89)(654.2086, 31.89)(655.2196, 34.71)
&beta;-cryptoxanthin	1	16371	1	1	1	1	1	1	1	1	1	1	25541	24259	1	11055	&beta;-cryptoxanthin [ C40 H56 O, tgt=77.24, overall=77.24 ]	(597.4269, 2463.5725)(598.42993, 969.235)(599.43536, 419.97748)(600.43274, 65.55)
leucocyanidin	5608379	6071495	1	1	11229922	10158809	9751712	1	95305	1	1	115407	1	1	38264	113711	leucocyanidin [ C15 H14 O7, tgt=71.97, overall=71.97 ]	(306.07556, 1369.7)(307.0825, 7194.28)(308.0907, 1901.5)(351.0721, 179273.72)(352.07526, 33055.953)(305.0672, 1587.2301)
coniferyl alcohol	32692	16932	1	1	1	1	1	1	1	1	28522	14960	15322	35712	72408	59152	coniferyl alcohol [ C10 H12 O3, tgt=72.04, overall=72.04 ]	(225.076, 749.40375)(226.0734, 76.931435)(179.07048, 6722.883)(180.07582, 1163.4962)(181.07132, 146.08626)
NADPsup+/sup	1	14844	1	1	1	1	1	1	1	1	1	11992	1	1	1	1	NADPsup+/sup [ C21 H25 N7 O17 P3, tgt=73.28, overall=73.28 ]	(785.04016, 199.14)(786.04663, 67.63)(739.04645, 517.53503)(740.04877, 268.655)(741.0508, 253.6)
precorrin-1	1	11754	1	1	1	1	1	1	1	1	1	1	1	1	1	1	precorrin-1 [ C41 H38 N4 O16, tgt=70.78, overall=70.78 ]	(841.2176, 751.97)(842.2209, 343.31)(843.2407, 771.52)(844.2209, 260.34)
iS/i-adenosyl-L-methionine	1	11769	1	1	1	1	1	1	1	1	1	1	1	1	1	1	iS/i-adenosyl-L-methionine [ C15 H23 N6 O5 S, tgt=73.88, overall=73.88 ]	(399.145, 829.66)(400.1506, 226.85)(444.148, 95.45)
leucodelphinidin	1	16242	1	1	1	1	1	1	1	1	1	1	1	1	1	1	leucodelphinidin [ C15 H14 O8, tgt=74.97, overall=74.97 ]	(367.0657, 2876.78)(368.064, 504.83)
zeinoxanthin	1	16371	1	1	1	1	1	1	1	1	1	1	25541	24259	1	11055	zeinoxanthin [ C40 H56 O, tgt=77.24, overall=77.24 ]	(597.4269, 2463.5725)(598.42993, 969.235)(599.43536, 419.97748)(600.43274, 65.55)
6-hydroxymethyl-dihydropterin diphosphate	1	14829	1	1	1	1	1	1	1	1	1	1	1	1	1	1	6-hydroxymethyl-dihydropterin diphosphate [ C7 H8 N5 O8 P2, tgt=80.40, overall=80.40 ]	(396.9792, 1947.19)(397.9812, 429.29)(398.9844, 895.8)(350.9799, 403.09)(351.9691, 36.87)
D-fructose 6-phosphate	1	1	1	1	1	14888	1	1	1	1	1	1	1	1	1	1	D-fructose 6-phosphate [ C6 H11 O9 P, tgt=80.16, overall=80.16 ]	(303.0136, 1104.94)(304.0046, 21.83)(305.0152, 53.8)(257.0032, 88.71)
isopentenyladenine-7-iN/i-glucoside	1	1	1	1	1	74034	1	1	1	1	1	1	1	1	1	1	isopentenyladenine-7-iN/i-glucoside [ C16 H23 N5 O5, tgt=71.97, overall=71.97 ]	(410.165, 5292.13)(411.177, 1398.06)(412.1817, 46.23)
heptanal	1	1	1	1	78549	87004	94725	1	74384	10805	21808	16174	36765	23266	1	75800	heptanal [ C7 H14 O, tgt=74.13, overall=74.13 ]	(159.10251, 6451.4976)(160.10536, 586.558)(161.09854, 214.93399)
1D-imyo/i-inositol (6)-monophosphate	1	1	1	1	1	14888	1	1	1	1	1	1	1	1	1	1	1D-imyo/i-inositol (6)-monophosphate [ C6 H11 O9 P, tgt=80.16, overall=80.16 ]	(303.0136, 1104.94)(304.0046, 21.83)(305.0152, 53.8)(257.0032, 88.71)
1D-imyo/i-inositol (1)-monophosphate	1	1	1	1	1	14888	1	1	1	1	1	1	1	1	1	1	1D-imyo/i-inositol (1)-monophosphate [ C6 H11 O9 P, tgt=80.16, overall=80.16 ]	(303.0136, 1104.94)(304.0046, 21.83)(305.0152, 53.8)(257.0032, 88.71)
D-mannose 6-phosphate	1	1	13648	1	1	14888	1	1	1	1	1	1	1	1	1	1	D-mannose 6-phosphate [ C6 H11 O9 P, tgt=70.07, overall=70.07 ]	(303.01425, 942.615)(304.00696, 23.95)(305.0152, 53.8)(257.00378, 92.97)
isopentenyladenine-9-iN/i-glucoside	1	1	1	1	1	74034	1	1	1	1	1	1	1	1	1	1	isopentenyladenine-9-iN/i-glucoside [ C16 H23 N5 O5, tgt=71.97, overall=71.97 ]	(410.165, 5292.13)(411.177, 1398.06)(412.1817, 46.23)
levopiramadiene-diol	1	1	1	1	1	14395	14429	1	1	1	1	1	20084	1	1	1	levopiramadiene-diol [ C20 H32 O2, tgt=75.95, overall=75.95 ]	(349.23795, 1729.6266)(350.2421, 316.35333)
pimeloyl-CoA	1	1	1	1	1	22850	1	1	1	1	1	1	1	1	1	1	pimeloyl-CoA [ C28 H41 N7 O19 P3 S, tgt=72.69, overall=72.69 ]	(949.1343, 687.65)(950.1383, 433.02)(951.1346, 511.16)(903.1305, 141.7)(904.1173, 67.42)
1D-imyo/i-inositol (5)-monophosphate	1	1	1	1	1	14888	1	1	1	1	1	1	1	1	1	1	1D-imyo/i-inositol (5)-monophosphate [ C6 H11 O9 P, tgt=80.16, overall=80.16 ]	(303.0136, 1104.94)(304.0046, 21.83)(305.0152, 53.8)(257.0032, 88.71)
4-hydroxybutanoate	23664	1	13390	1	1	16134	1	1	1	1	1	1	1	11906	1	1	4-hydroxybutanoate [ C4 H7 O3, tgt=71.93, overall=71.93 ]	(103.0396, 1909.555)(104.04256, 28.105001)
9-methylthiononylhydroximate	1	1	1	1	112760	109549	1	1	1	1	1	1	1	1	1	1	9-methylthiononylhydroximate [ C10 H21 N O S2, tgt=70.86, overall=70.86 ]	(280.10645, 10637.415)(281.1037, 2181.335)(282.0984, 174.08499)(234.09805, 3300.425)(235.10034, 551.135)(236.0931, 6541.17)(237.0865, 1738.92)
isopimaradiene-diol	1	1	1	1	1	14327	16151	1	1	1	1	1	20022	1	1	1	isopimaradiene-diol [ C20 H32 O2, tgt=75.96, overall=75.96 ]	(349.23795, 1703.9033)(350.2421, 309.28336)(351.2359, 20.87)
curcumin 4'-O-&beta;-D-gentiobiosyl 4''-O-&beta;-D-glucoside	81038	1	46625	1	268820	128741	1	1	39328	1	24354	38020	42147	1	1	1	curcumin 4'-O-&beta;-D-gentiobiosyl 4''-O-&beta;-D-glucoside [ C39 H50 O21, tgt=73.62, overall=73.62 ]	(899.2771, 127.72333)(900.2892, 195.375)(901.2458, 291.85)(853.2786, 2700.245)(854.283, 1551.6449)(855.2794, 1445.2913)(856.27277, 571.78143)(857.2952, 968.92)
UDP-L-rhamnose	1	1	1	1	1	13409	1	1	1	1	1	1	1	1	1	1	UDP-L-rhamnose [ C15 H22 N2 O16 P2, tgt=70.15, overall=70.15 ]	(593.0423, 239.42)(547.0366, 1230.15)(548.0375, 655.16)(549.0326, 76.86)
&alpha;-D-glucose 1-phosphate	1	1	1	1	1	14888	1	1	1	1	1	1	1	1	1	1	&alpha;-D-glucose 1-phosphate [ C6 H11 O9 P, tgt=80.16, overall=80.16 ]	(303.0136, 1104.94)(304.0046, 21.83)(305.0152, 53.8)(257.0032, 88.71)
D-hexose 6-phosphate	1	1	1	1	1	14888	1	1	1	1	1	1	1	1	1	1	D-hexose 6-phosphate [ C6 H11 O9 P, tgt=80.16, overall=80.16 ]	(303.0136, 1104.94)(304.0046, 21.83)(305.0152, 53.8)(257.0032, 88.71)
&alpha;-D-galactose 1-phosphate	1	1	1	1	1	14888	1	1	1	1	1	1	1	1	1	1	&alpha;-D-galactose 1-phosphate [ C6 H11 O9 P, tgt=80.16, overall=80.16 ]	(303.0136, 1104.94)(304.0046, 21.83)(305.0152, 53.8)(257.0032, 88.71)
&alpha;-D-mannose 1-phosphate	1	1	1	1	1	14888	1	1	1	1	1	1	1	1	1	1	&alpha;-D-mannose 1-phosphate [ C6 H11 O9 P, tgt=80.16, overall=80.16 ]	(303.0136, 1104.94)(304.0046, 21.83)(305.0152, 53.8)(257.0032, 88.71)
fructose-1-phosphate	1	1	1	1	1	14888	1	1	1	1	1	1	1	1	1	1	fructose-1-phosphate [ C6 H11 O9 P, tgt=80.16, overall=80.16 ]	(303.0136, 1104.94)(304.0046, 21.83)(305.0152, 53.8)(257.0032, 88.71)
&beta;-D-glucose 6-phosphate	1	1	1	1	1	14888	1	1	1	1	1	1	1	1	1	1	&beta;-D-glucose 6-phosphate [ C6 H11 O9 P, tgt=80.16, overall=80.16 ]	(303.0136, 1104.94)(304.0046, 21.83)(305.0152, 53.8)(257.0032, 88.71)
iN/isup6/sup-(&Delta;sup2/sup-isopentenyl)-adenosine 5'-triphosphate	1	1	1	1	1	28885	1	1	1	1	1	1	1	1	1	1	iN/isup6/sup-(&Delta;sup2/sup-isopentenyl)-adenosine 5'-triphosphate [ C15 H21 N5 O13 P3, tgt=70.93, overall=70.93 ]	(571.0224, 2485.41)(572.0254, 464.45)(573.0223, 225.95)
1D-imyo/i-inositol (4)-monophosphate	1	1	1	1	1	14888	1	1	1	1	1	1	1	1	1	1	1D-imyo/i-inositol (4)-monophosphate [ C6 H11 O9 P, tgt=80.16, overall=80.16 ]	(303.0136, 1104.94)(304.0046, 21.83)(305.0152, 53.8)(257.0032, 88.71)
&beta;-D-glucose 1-phosphate	1	1	1	1	1	14888	1	1	1	1	1	1	1	1	1	1	&beta;-D-glucose 1-phosphate [ C6 H11 O9 P, tgt=80.16, overall=80.16 ]	(303.0136, 1104.94)(304.0046, 21.83)(305.0152, 53.8)(257.0032, 88.71)
&alpha;-D-glucose 6-phosphate	1	1	1	1	1	14888	1	1	1	1	1	1	1	1	1	1	&alpha;-D-glucose 6-phosphate [ C6 H11 O9 P, tgt=80.16, overall=80.16 ]	(303.0136, 1104.94)(304.0046, 21.83)(305.0152, 53.8)(257.0032, 88.71)
(24iE/i)-3&alpha;,7&alpha;-dihydroxy-5&beta;-cholest-24-enoyl-CoA	1	1	1	1	1	10156	14068	1	1	1	1	1	1	1	1	1	(24iE/i)-3&alpha;,7&alpha;-dihydroxy-5&beta;-cholest-24-enoyl-CoA [ C48 H74 N7 O19 P3 S, tgt=73.91, overall=73.91 ]	(1177.3961, 550.15)(1178.4016, 379.675)(1179.3999, 494.63)(1180.4055, 288.33)(1222.3994, 102.875)(1223.386, 194.28)(1224.4109, 99.37)
abietadiene-diol	1	1	1	1	1	14395	17815	1	1	1	1	1	20084	1	1	1	abietadiene-diol [ C20 H32 O2, tgt=75.95, overall=75.95 ]	(349.23795, 1666.87)(350.2421, 301.92)
N,N-dimethylaniline	1	1	10012	1	1	11147	1	1	1	1	1	1	1	1	1	1	N,N-dimethylaniline [ C8 H11 N, tgt=80.30, overall=80.30 ]	(166.087, 704.505)(167.0883, 41.565)
(iS/i)-3-hydroxy-isobutanoate	1	1	13787	1	1	16134	1	1	1	1	22760	1	1	16046	1	11401	(iS/i)-3-hydroxy-isobutanoate [ C4 H7 O3, tgt=74.40, overall=74.40 ]	(103.03975, 1933.3539)(104.04228, 28.286)
1D-imyo/i-inositol (2) monophosphate	1	1	1	1	1	14888	1	1	1	1	1	1	1	1	1	1	1D-imyo/i-inositol (2) monophosphate [ C6 H11 O9 P, tgt=80.16, overall=80.16 ]	(303.0136, 1104.94)(304.0046, 21.83)(305.0152, 53.8)(257.0032, 88.71)
&alpha;-L-galactose-1-phosphate	1	1	1	1	1	14888	1	1	1	1	1	1	1	1	1	1	&alpha;-L-galactose-1-phosphate [ C6 H11 O9 P, tgt=80.16, overall=80.16 ]	(303.0136, 1104.94)(304.0046, 21.83)(305.0152, 53.8)(257.0032, 88.71)
acetone	1	1	1	1	1	16134	1	1	1	1	1	1	1	1	1	1	acetone [ C3 H6 O, tgt=73.61, overall=73.61 ]	(103.0396, 1741.75)(104.0419, 21.01)
1D-imyo/i-inositol (3)-monophosphate	1	1	1	1	1	14888	1	1	1	1	1	1	1	1	1	1	1D-imyo/i-inositol (3)-monophosphate [ C6 H11 O9 P, tgt=80.16, overall=80.16 ]	(303.0136, 1104.94)(304.0046, 21.83)(305.0152, 53.8)(257.0032, 88.71)
sucrose-6-phosphate	1	1	1	1	1	16081	1	1	1	1	1	1	1	1	1	1	sucrose-6-phosphate [ C12 H21 O14 P, tgt=71.83, overall=71.83 ]	(419.0616, 728.92)(420.0658, 45.66)
aminoimidazole carboxamide ribonucleotide	1	1	1	1	54688	45456	1	1	1	1	1	1	1	1	1	1	aminoimidazole carboxamide ribonucleotide [ C9 H13 N4 O8 P, tgt=77.80, overall=77.80 ]	(336.0465, 82.48)(381.04675, 2891.17)(382.05322, 221.66501)
iS/i-ureidoglycine	368907	1	1	1	1	1	437386	1	1	1	1	1	1	1	1	1	iS/i-ureidoglycine [ C3 H7 N3 O3, tgt=74.94, overall=74.94 ]	(133.04945, 112244.47)(134.04816, 11630.17)(178.04529, 1003.22003)(179.0352, 10510.85)
1-18:3-2-16:0-monogalactosyldiacylglycerol	670872	1	1	1	1	1	1	1	1	1	929221	1010529	3868757	1	1	1	1-18:3-2-16:0-monogalactosyldiacylglycerol [ C43 H76 O10, tgt=72.62, overall=72.62 ]	(797.5414, 17331.035)(798.5442, 8271.252)(799.5443, 2878.975)(751.54175, 5167.015)(752.5377, 3475.4827)(753.533, 1613.36)(754.5448, 592.23)
4&alpha;-carboxy-4&beta;-methyl-5&alpha;-cholesta-8-en-3&beta;-ol	49364	1	1	1	1	1	1	1	1	1	1	1	28140	28714	1	39236	4&alpha;-carboxy-4&beta;-methyl-5&alpha;-cholesta-8-en-3&beta;-ol [ C29 H47 O3, tgt=70.07, overall=70.07 ]	(488.35123, 3569.1575)(489.354, 813.8025)(490.3527, 51.103333)
1-18:1-2-16:2-monogalactosyldiacylglycerol	670872	1	1	1	1	1	1	1	1	1	929221	1010529	3868757	1	1	1	1-18:1-2-16:2-monogalactosyldiacylglycerol [ C43 H76 O10, tgt=72.62, overall=72.62 ]	(797.5414, 17331.035)(798.5442, 8271.252)(799.5443, 2878.975)(751.54175, 5167.015)(752.5377, 3475.4827)(753.533, 1613.36)(754.5448, 592.23)
3&beta;-hydroxy-4&beta;-methyl-5&alpha;-cholest-7-ene-4&alpha;-carboxylate	49364	1	1	1	1	1	1	1	1	1	1	1	28140	28714	1	39236	3&beta;-hydroxy-4&beta;-methyl-5&alpha;-cholest-7-ene-4&alpha;-carboxylate [ C29 H47 O3, tgt=70.07, overall=70.07 ]	(488.35123, 3569.1575)(489.354, 813.8025)(490.3527, 51.103333)
dihydrolipoamide	16121	1	1	1	1	1	1	1	1	1	1	1	1	1	1	1	dihydrolipoamide [ C8 H17 N O S2, tgt=74.48, overall=74.48 ]	(206.0672, 3215.12)(207.071, 164.22)(208.0619, 1347.78)
2-methoxy-6-iall trans/i-hexaprenyl-2-methoxy-1,4-benzoquinol	10593	1	1	1	1	1	1	1	1	1	1	1	1	1	1	1	2-methoxy-6-iall trans/i-hexaprenyl-2-methoxy-1,4-benzoquinol [ C37 H56 O3, tgt=77.48, overall=77.48 ]	(547.4155, 417.64)(548.4185, 75.39)(549.4257, 179.23)
7-methylthioheptylhydroximate	16121	1	1	1	1	1	1	1	1	1	1	1	1	1	1	1	7-methylthioheptylhydroximate [ C8 H17 N O S2, tgt=74.48, overall=74.48 ]	(206.0672, 3215.12)(207.071, 164.22)(208.0619, 1347.78)
UDP-iN/i-acetylmuramoyl-L-alanyl-&gamma;-D-glutamyl-L-lysine	83515	1	1	1	1	1	1	1	22483	1	1	1	1	1	1	1	UDP-iN/i-acetylmuramoyl-L-alanyl-&gamma;-D-glutamyl-L-lysine [ C34 H52 N7 O24 P2, tgt=87.17, overall=87.17 ]	(1004.24, 888.35)(1005.2509, 2895.35)(1006.2542, 1318.72)(1007.2542, 487.98)(1049.2476, 227.095)(1050.2556, 72.005)(1051.2566, 57.155)(1003.2414, 803.56)(1004.2456, 309.49)(1005.2552, 798.57)(1006.2598, 370.01)
17-iO/i-acetylnorajmaline	43337	1	1	1	1	1	1	1	1	1	1	1	1	1	1	1	17-iO/i-acetylnorajmaline [ C21 H26 N2 O3, tgt=70.54, overall=70.54 ]	(354.1998, 385.83)(355.1946, 860.44)(399.1916, 2328.35)(400.1949, 458.8)
testosterone	10516	1	1	1	1	1	1	1	1	1	1	1	1	1	1	1	testosterone [ C19 H28 O2, tgt=79.15, overall=79.15 ]	(333.2065, 312.04)(334.2122, 21.22)(287.2013, 533.48)(288.2065, 73.15)
myricetin	13066	1	1	1	1	1	1	1	1	1	1	1	1	1	1	1	myricetin [ C15 H9 O8, tgt=70.44, overall=70.44 ]	(317.0319, 473.53)(318.0387, 50.4)(316.0234, 70.4)
bis(&beta;-D-glucosyl) crocetin	21789	1	1	1	1	1	1	1	1	1	1	1	1	1	1	1	bis(&beta;-D-glucosyl) crocetin [ C32 H44 O14, tgt=73.01, overall=73.01 ]	(697.277, 8204.62)(698.2804, 3225.15)(699.2641, 3604.74)
p-coumaroyltriacetate	10224	1	1	1	1	1	1	1	1	1	1	1	1	1	1	1	p-coumaroyltriacetate [ C15 H13 O6, tgt=74.76, overall=74.76 ]	(289.0718, 2619.18)(290.0754, 392.81)
6-hydroxy-2-cyclohexen-one-carboxylate	13732	1	1	1	1	1	1	1	1	1	1	1	1	1	1	1	6-hydroxy-2-cyclohexen-one-carboxylate [ C7 H7 O4, tgt=78.13, overall=78.13 ]	(155.0347, 638.0)(156.0318, 50.18)
tetrahydropteroyl tri-L-glutamate	514008	1	1	1	1	1	1	1	1	1	69087	1	1	1	1	1	tetrahydropteroyl tri-L-glutamate [ C29 H37 N9 O12, tgt=76.30, overall=76.30 ]	(703.2584, 7739.3203)(704.25806, 6266.3154)(705.26, 3860.0552)(706.2721, 1139.61)(748.25745, 890.56995)(749.2633, 944.405)
dCMP	14700	1	1	1	1	1	1	1	1	1	1	1	1	1	1	1	dCMP [ C9 H12 N3 O7 P, tgt=74.03, overall=74.03 ]	(350.0436, 6689.91)(351.0489, 1566.1)(304.0355, 1633.94)(305.0332, 61.88)
1-18:2-2-16:1-monogalactosyldiacylglycerol	671923	1	1	1	1	1	1	1	1	1	924582	863060	3909583	1	1	1	1-18:2-2-16:1-monogalactosyldiacylglycerol [ C43 H76 O10, tgt=72.62, overall=72.62 ]	(797.54144, 17653.861)(798.5442, 8411.933)(799.54443, 2936.1826)(751.542, 5159.5703)(752.5381, 3429.8625)(753.533, 1613.36)(754.5448, 592.23)
3-(iall-trans/i-octaprenyl)benzene-1,2-diol	60533	1	1	1	1	1	1	1	1	1	1	1	1	1	1	1	3-(iall-trans/i-octaprenyl)benzene-1,2-diol [ C46 H70 O2, tgt=73.94, overall=73.94 ]	(699.5384, 709.73)(700.543, 238.31)(701.538, 191.18)(653.5324, 327.66)(654.5365, 27.74)
pelargonidin-3-iO/i-rutinoside-5-iO/i-&beta;-D-glucoside	1	1	1	1	1	1	168585	1	1	1	1	1	1	1	1	1	pelargonidin-3-iO/i-rutinoside-5-iO/i-&beta;-D-glucoside [ C33 H41 O19, tgt=71.13, overall=71.13 ]	(740.2166, 5780.22)(741.216, 5956.14)(742.2185, 2253.43)(743.2331, 1362.79)(744.2146, 25.6)
16-hydroxypalmitate	1	1	1	1	1	1	175039	1	1	1	1	1	1	1	1	1	16-hydroxypalmitate [ C16 H31 O3, tgt=83.25, overall=83.25 ]	(271.2276, 11100.49)(272.2309, 1783.92)(273.2325, 112.24)
ATP	1	1	1	1	1	1	15211	1	1	1	1	1	1	1	1	1	ATP [ C10 H12 N5 O13 P3, tgt=70.80, overall=70.80 ]	(502.9649, 2517.42)(503.9581, 277.51)(504.9676, 2322.11)(501.9498, 476.81)
1-18:3-2-18:2-digalactosyldiacylglycerol	1	1	1	1	1239896	1	962163	1	1	1	764901	1	1	1	1	1	1-18:3-2-18:2-digalactosyldiacylglycerol [ C51 H86 O15, tgt=84.31, overall=84.31 ]	(983.59155, 8929.837)(984.5949, 5149.4097)(985.5967, 1948.7533)(986.5983, 574.20667)(987.6076, 38.716667)(937.5827, 816.06006)(938.58496, 459.87)(939.5893, 120.11)(940.5659, 31.39)
5'-deoxyadenosine	1	1	79996	1	129267	1	158753	1	85840	74309	100944	54728	82808	119502	1	1	5'-deoxyadenosine [ C10 H13 N5 O3, tgt=76.21, overall=76.21 ]	(296.10205, 902.115)(297.0925, 1412.8734)(250.09554, 19229.588)(251.09836, 2300.5925)(252.09329, 1227.7876)
8'-hydroxyabscisate	1	1	1	1	1	1	68127	1	1	1	1	1	1	10927	1	1	8'-hydroxyabscisate [ C15 H19 O5, tgt=81.98, overall=81.98 ]	(279.12405, 1820.425)(280.1265, 222.905)(324.1245, 138.44)
1-18:2-2-18:3-digalactosyldiacylglycerol	1	1	1	1	1239896	1	962256	1	1	1	764554	1	1	1	1	1	1-18:2-2-18:3-digalactosyldiacylglycerol [ C51 H86 O15, tgt=84.31, overall=84.31 ]	(983.59155, 8929.837)(984.5949, 5149.4097)(985.5967, 1948.7533)(986.5983, 574.20667)(987.6076, 38.716667)(937.5827, 816.06006)(938.58496, 459.87)(939.5893, 120.11)(940.5659, 31.39)
dGTP	1	1	1	1	1	1	15211	1	1	1	1	1	1	1	1	1	dGTP [ C10 H12 N5 O13 P3, tgt=70.80, overall=70.80 ]	(502.9649, 2517.42)(503.9581, 277.51)(504.9676, 2322.11)(501.9498, 476.81)
indolylmethyl-desulfoglucosinolate	1	1	1	1	1	1	1127949	1	1	50055	1	1	76086	18427	1	20068	indolylmethyl-desulfoglucosinolate [ C16 H20 N2 O6 S, tgt=83.94, overall=83.94 ]	(368.10678, 7466.6445)(369.10687, 1621.8079)(370.107, 126.144)(413.09787, 269.66)(414.09882, 28.62)(415.0952, 27.73)
phaseic acid	1	1	1	1	1	1	68127	1	1	1	1	1	1	10927	1	1	phaseic acid [ C15 H19 O5, tgt=81.98, overall=81.98 ]	(279.12405, 1820.425)(280.1265, 222.905)(324.1245, 138.44)
NAD stem group	1	1	1	1	1	1	22375	1	1	1	1	1	1	1	1	1	NAD stem group [ C15 H21 N5 O13 P2, tgt=76.76, overall=76.76 ]	(541.0576, 2270.13)(542.0633, 537.06)(543.0682, 205.43)(586.059, 789.38)(587.0621, 481.53)(588.0551, 808.83)(540.0547, 129.31)
geranylgeranyl diphosphate	1	1	16775	1	1	1	1	1	1	1	1	1	1	1	1	1	geranylgeranyl diphosphate [ C20 H33 O7 P2, tgt=72.14, overall=72.14 ]	(447.1688, 1369.97)(448.1741, 241.17)(449.1786, 66.22)(492.1622, 202.18)(493.1701, 2127.79)
2-(5'-methylthio)pentylmalate	1	1	10752	1	1	1	1	1	1	1	1	1	1	1	1	1	2-(5'-methylthio)pentylmalate [ C10 H16 O5 S, tgt=78.38, overall=78.38 ]	(293.0696, 4737.71)(294.0834, 838.71)(295.0695, 733.32)
CDP-iN/i-dimethylethanolamine	1	1	26459	1	1	1	1	1	1	1	57829	1	1	20442	1	1	CDP-iN/i-dimethylethanolamine [ C13 H23 N4 O11 P2, tgt=70.14, overall=70.14 ]	(473.08496, 10014.645)(474.08807, 1765.5801)(475.08472, 1040.81)(518.0877, 215.62)(519.0921, 70.71)(472.08, 6780.91)(473.0775, 4928.87)(474.0813, 721.91)
all-itrans/i-geranyl-geranyl diphosphate	1	1	17328	1	1	1	1	1	1	1	1	1	1	1	1	1	all-itrans/i-geranyl-geranyl diphosphate [ C20 H33 O7 P2, tgt=72.14, overall=72.14 ]	(447.1688, 1369.97)(448.1741, 241.17)(449.1786, 66.22)(492.1622, 202.18)(493.1701, 2127.79)
iS/i-acetyldihydrolipoamide	1	1	43382	1	89925	1	1	1	1	1	1	1	1	1	1	1	iS/i-acetyldihydrolipoamide [ C10 H19 N O2 S2, tgt=72.95, overall=72.95 ]	(294.08307, 4657.525)(295.07434, 260.79)(296.08054, 949.03)(248.07745, 662.15)
phosphoadenosine-5'-phosphosulfate	1	1	30859	1	1	1	1	1	1	1	1	1	1	1	1	1	phosphoadenosine-5'-phosphosulfate [ C10 H11 N5 O13 P2 S, tgt=70.28, overall=70.28 ]	(501.9462, 789.26)(502.9524, 2084.35)(503.9403, 221.8)
3-methyl-4-itrans/i-hydroxy-2-butenal	1	1	20941	1	1	1	1	1	1	1	1	1	1	1	1	1	3-methyl-4-itrans/i-hydroxy-2-butenal [ C5 H8 O2, tgt=82.92, overall=82.92 ]	(145.0505, 869.14)(146.0471, 42.69)
9&alpha;-copalyl diphosphate	1	1	13820	1	1	1	1	1	1	1	1	1	1	1	1	1	9&alpha;-copalyl diphosphate [ C20 H33 O7 P2, tgt=73.20, overall=73.20 ]	(447.1687, 1394.56)(448.1751, 271.42)(449.1762, 59.93)(492.1619, 180.94)(493.1698, 1541.9)
3-methyl-4-icis/i-hydroxy-2-butenal	1	1	15233	1	1	1	1	1	1	11041	1	1	1	1	17240	1	3-methyl-4-icis/i-hydroxy-2-butenal [ C5 H8 O2, tgt=83.21, overall=83.21 ]	(145.0506, 907.41)(146.04713, 59.829998)
crocetin dialdehyde	1	1	17616	1	1	1	1	1	1	18366	1	1	1	1	1	1	crocetin dialdehyde [ C20 H24 O2, tgt=76.28, overall=76.28 ]	(341.1754, 1520.6951)(342.17883, 332.965)(343.17465, 28.41)
ient/i-copalyl diphosphate	1	1	13820	1	1	1	1	1	1	1	1	1	1	1	1	1	ient/i-copalyl diphosphate [ C20 H33 O7 P2, tgt=73.20, overall=73.20 ]	(447.1687, 1394.56)(448.1751, 271.42)(449.1762, 59.93)(492.1619, 180.94)(493.1698, 1541.9)
arachidonate	1	1	31010	1	1	1	1	1	1	1	18490	19047	24505	1	1	1	arachidonate [ C20 H31 O2, tgt=76.75, overall=76.75 ]	(303.23276, 865.625)(304.23547, 107.535)
UDP-D-glucuronate	1	1	13619	1	1	1	1	1	1	1	1	1	1	1	1	1	UDP-D-glucuronate [ C15 H19 N2 O18 P2, tgt=70.41, overall=70.41 ]	(577.0127, 836.95)(578.0061, 193.11)(579.0287, 69.35)(622.0144, 394.03)(575.9969, 439.31)
S-lactoyl-glutathione	1	1	364707	1	1	1	1	1	1	1	1	1	1	1	35562	29935	S-lactoyl-glutathione [ C13 H20 N3 O8 S, tgt=75.73, overall=75.73 ]	(377.08838, 15285.989)(378.0911, 3769.9668)(379.0912, 2135.6968)(380.0937, 545.01)
3-(5'-methylthio)pentylmalate	1	1	10752	1	1	1	1	1	1	1	1	1	1	1	1	1	3-(5'-methylthio)pentylmalate [ C10 H16 O5 S, tgt=78.38, overall=78.38 ]	(293.0696, 4737.71)(294.0834, 838.71)(295.0695, 733.32)
UDP-D-galacturonate	1	1	13619	1	1	1	1	1	1	1	1	1	1	1	1	1	UDP-D-galacturonate [ C15 H19 N2 O18 P2, tgt=70.41, overall=70.41 ]	(577.0127, 836.95)(578.0061, 193.11)(579.0287, 69.35)(622.0144, 394.03)(575.9969, 439.31)
iNsup5/sup/i-carboxyaminoimidazole ribonucleotide	1	1	1	1	1	1	1	1	17906	29889	35917	28850	34165	26670	24569	1	iNsup5/sup/i-carboxyaminoimidazole ribonucleotide [ C9 H11 N3 O9 P, tgt=72.24, overall=72.24 ]	(381.02213, 9703.396)(382.02484, 2039.6715)(383.0247, 140.24)(384.02606, 64.675)(335.0151, 211.39333)(336.014, 40.41)
5-androstene-3,17-dione	1	1	1	1	1	1	1	1	1	1	1	1	27370	1	1	1	5-androstene-3,17-dione [ C19 H26 O2, tgt=76.90, overall=76.90 ]	(331.191, 3614.04)(332.1936, 1018.29)
ubiquinone-i8/i	1	1	1	1	1	1	1	1	1	1	61965	49929	35472	1	585571	490551	ubiquinone-i8/i [ C49 H74 O4, tgt=70.79, overall=70.79 ]	(725.5521, 9555.125)(726.5549, 4922.32)(727.5541, 1938.5)(728.55304, 631.36395)
benzyladenine-7-iN/i-glucoside	1	1	1	1	1	1	1	1	63176	36223	91184	52740	39009	186799	1	140151	benzyladenine-7-iN/i-glucoside [ C18 H21 N5 O5, tgt=72.28, overall=72.28 ]	(387.15598, 20395.139)(388.15942, 4807.514)(389.1599, 193.0425)(390.1583, 42.8)(432.1515, 56.33)
5-amino-1-(5-phospho-D-ribosyl)imidazole-4-carboxylate	1	1	1	1	1	1	1	1	17906	29889	35917	28850	34165	26670	24569	1	5-amino-1-(5-phospho-D-ribosyl)imidazole-4-carboxylate [ C9 H11 N3 O9 P, tgt=72.24, overall=72.24 ]	(381.02213, 9703.396)(382.02484, 2039.6715)(383.0247, 140.24)(384.02606, 64.675)(335.0151, 211.39333)(336.014, 40.41)
sinapyl-alcohol	1	1	1	1	1	1	1	1	1	1	1	1	13699	1	1	1	sinapyl-alcohol [ C11 H14 O4, tgt=75.47, overall=75.47 ]	(255.0862, 579.86)(256.0951, 48.36)(209.0803, 1905.43)(210.0804, 136.47)(211.0755, 56.4)
benzyladenine-9-iN/i-glucoside	1	1	1	1	1	1	1	1	63444	35842	90707	52379	35913	182026	1	142365	benzyladenine-9-iN/i-glucoside [ C18 H21 N5 O5, tgt=72.28, overall=72.28 ]	(387.15607, 20218.146)(388.15958, 4766.637)(389.1601, 192.90749)(390.1583, 42.8)(432.1515, 56.33)
iS/i-adenosyl-L-homocysteine	1	1	1	1	1	1	1	1	1	1	19617	1	14246	58701	30112	21427	iS/i-adenosyl-L-homocysteine [ C14 H20 N6 O5 S, tgt=76.57, overall=76.57 ]	(429.12164, 3333.8699)(430.12506, 837.786)(383.11267, 44907.945)(384.11563, 9236.334)(385.1212, 1871.1039)(386.1202, 367.454)
5-phospho-&beta;-D-ribosyl-amine	1	1	1	1	1	1	1	1	1	1	1	1	11410	12251	1	1	5-phospho-&beta;-D-ribosyl-amine [ C5 H11 N O7 P, tgt=73.96, overall=73.96 ]	(273.02216, 1813.6951)(227.0224, 1459.31)(228.01904, 83.305)
CDP-choline	1	1	1	1	1	1	1	1	36712	39651	139431	158928	43055	39434	100591	61844	CDP-choline [ C14 H25 N4 O11 P2, tgt=84.37, overall=84.37 ]	(487.09943, 56950.656)(488.10333, 13272.178)(489.10632, 3757.6387)(490.1105, 695.82666)(486.0855, 131.81)
&omega;-1 laurate	1	1	1	1	1	1	1	1	1	1	1	1	47834	42717	49343	10413	&omega;-1 laurate [ C12 H23 O3, tgt=75.85, overall=75.85 ]	(215.16583, 2615.3674)(216.16919, 236.4)(217.1728, 26.77)
3-demethylubiquinol-i8/i	1	1	1	1	1	1	1	1	1	1	1	1	8925403	1	1	1	3-demethylubiquinol-i8/i [ C48 H74 O4, tgt=79.27, overall=79.27 ]	(714.5543, 23079.78)(715.5583, 10274.89)(716.5614, 2650.1)(759.548, 4211.82)
5-carboxyamino-1-(5-phospho-D-ribosyl)imidazole	1	1	1	1	1	1	1	1	17906	29889	35917	28850	34165	26670	24569	1	5-carboxyamino-1-(5-phospho-D-ribosyl)imidazole [ C9 H11 N3 O9 P, tgt=72.24, overall=72.24 ]	(381.02213, 9703.396)(382.02484, 2039.6715)(383.0247, 140.24)(384.02606, 64.675)(335.0151, 211.39333)(336.014, 40.41)
rosmarinic acid	1	1	1	1	1	1	1	1	34331	39243	1	70385	64139	37807	22668	35554	rosmarinic acid [ C18 H15 O8, tgt=87.55, overall=87.55 ]	(359.07706, 3612.0542)(360.08124, 738.0043)(361.07288, 94.11)
3-ureido-isobutyrate	1	1	1	1	1	1	1	1	104742	104397	100184	89027	127553	98018	1	32883	3-ureido-isobutyrate [ C5 H9 N2 O3, tgt=75.38, overall=75.38 ]	(145.0624, 25524.775)(146.06339, 466.51288)(147.06656, 395.90573)
1-18:2-2-18:3-monogalactosyldiacylglycerol	1	1	1	1	1	1	1	1	466995	110959	172667	1	464988	704469	847833	1	1-18:2-2-18:3-monogalactosyldiacylglycerol [ C45 H76 O11, tgt=89.88, overall=89.88 ]	(837.53687, 17712.44)(838.53925, 9269.286)(839.5384, 3473.3467)
mannitol-1-phosphate	1	1	1	1	1	1	1	1	17557	1	11809	10450	14645	1	24240	1	mannitol-1-phosphate [ C6 H13 O9 P, tgt=89.23, overall=89.23 ]	(259.02155, 12185.088)(260.029, 1098.2161)(261.02924, 218.97751)
campest-4-en-3&beta;-ol	1	1	1	1	1	1	1	1	1	1	1	1	11000	1	1	1	campest-4-en-3&beta;-ol [ C28 H48 O, tgt=75.06, overall=75.06 ]	(445.3694, 447.2)(446.3733, 123.36)
&omega;-hydroxylaurate	1	1	1	1	1	1	1	1	1	1	1	1	53778	47031	51765	13477	&omega;-hydroxylaurate [ C12 H23 O3, tgt=75.25, overall=75.25 ]	(215.16573, 2536.3374)(216.1691, 227.9775)(217.1728, 26.77)
kinetin	1	1	1	1	195050	1	1	1	1	11256	1	1	22174	15928	1	1	kinetin [ C10 H9 N5 O, tgt=71.01, overall=71.01 ]	(215.08224, 8697.858)(216.08575, 1738.475)(217.08646, 2072.495)(214.07124, 502.09)
(-)-epicatechin	1	1	1	1	1	1	1	1	35669	57958	42676	49840	11124	69657	42429	1	(-)-epicatechin [ C15 H14 O6, tgt=85.78, overall=85.78 ]	(335.073, 125.75)(289.07123, 6795.173)(290.075, 1229.8414)(291.0838, 344.70667)
indole-3-ethanol	1	1	1	1	735385	1	1	1	1	1	1	1	25635	15237	1	1	indole-3-ethanol [ C10 H11 N O, tgt=75.22, overall=75.22 ]	(206.0825, 4772.9736)(207.08557, 587.56)(208.0835, 303.63998)
codeine	1	1	1	1	1	1	1	1	11547	17598	10700	15896	41950	22710	15651	148510	codeine [ C18 H22 N O3, tgt=89.40, overall=89.40 ]	(345.1567, 3927.6362)(346.1598, 785.2587)(347.16788, 296.07715)(299.15143, 228.19858)(300.1468, 73.685)
betalamate	1	1	1	1	1	1	1	1	47506	10006	1	1	36360	1	19161	1	betalamate [ C9 H7 N O5, tgt=82.81, overall=82.81 ]	(208.02357, 11638.333)(209.02678, 1902.4774)
iN/isup6/sup-(&Delta;sup2/sup-isopentenyl)-adenosine 5'-monophosphate	1	1	1	1	1	1	1	1	1	1	1	1	29133	1	1	1	iN/isup6/sup-(&Delta;sup2/sup-isopentenyl)-adenosine 5'-monophosphate [ C15 H20 N5 O7 P, tgt=73.33, overall=73.33 ]	(412.1004, 5523.6)(413.103, 1600.2)(414.113, 1811.81)
porphyrin-ring	1	1	1	1	1	1	1	1	1	1	1	1	235531	1	1	1	porphyrin-ring [ C20 H12 N4, tgt=70.73, overall=70.73 ]	(308.1076, 1471.08)(353.1001, 255755.42)(354.103, 43599.79)(355.1084, 10565.44)
palmitoleate	1	1	1	1	1	1	1	1	20737	56295	79053	1	57492	126267	161204	109436	palmitoleate [ C16 H29 O2, tgt=87.05, overall=87.05 ]	(253.2166, 15801.731)(254.22005, 2587.6758)
4&alpha;-carboxy-4&beta;,14&alpha;-dimethyl-9&beta;,19-cyclo-5&alpha;-ergost-24(24sup1/sup)-en-3&beta;-ol	1	1	1	1	1	1	1	1	1	1	1	1	10035	1	1	1	4&alpha;-carboxy-4&beta;,14&alpha;-dimethyl-9&beta;,19-cyclo-5&alpha;-ergost-24(24sup1/sup)-en-3&beta;-ol [ C31 H49 O3, tgt=72.67, overall=72.67 ]	(469.3695, 628.94)(470.3738, 60.98)(471.3759, 34.15)
(4-hydroxyphenyl)acetaldehyde	1	1	1	1	1	1	1	1	1	38390	1	116157	104444	90128	152261	117428	(4-hydroxyphenyl)acetaldehyde [ C8 H8 O2, tgt=90.24, overall=90.24 ]	(181.0485, 183.98401)(135.04478, 5348.225)(136.04816, 455.94165)(137.05792, 54.508003)
phosphoryl-ethanolamine	1	1	1	1	1	1	1	1	1	1	1	1	16125	1	1	1	phosphoryl-ethanolamine [ C2 H7 N O4 P, tgt=80.81, overall=80.81 ]	(185.0081, 919.12)(186.0049, 24.41)(139.0032, 841.14)
2-carboxy-L-ithreo/i-pentonate	1	1	1	1	1	1	1	1	19827	12000	1	1	45439	33494	56444	24447	2-carboxy-L-ithreo/i-pentonate [ C6 H8 O8, tgt=71.85, overall=71.85 ]	(208.02283, 11426.38)(209.02611, 1832.3334)
UTP	1	1	1	1	1	1	1	1	1	1	1	1	55946	1	1	1	UTP [ C9 H11 N2 O15 P3, tgt=74.10, overall=74.10 ]	(479.9375, 17109.55)(480.9432, 5121.55)(481.9381, 3051.0)
1-18:3-2-18:2-monogalactosyldiacylglycerol	1	1	1	1	1	1	1	1	466995	110959	172667	1	464988	704469	847833	1	1-18:3-2-18:2-monogalactosyldiacylglycerol [ C45 H76 O11, tgt=89.88, overall=89.88 ]	(837.53687, 17712.44)(838.53925, 9269.286)(839.5384, 3473.3467)
(iS/i)-iN/i-methylcoclaurine	1	1	1	1	1	1	1	1	11547	18112	16806	15896	41950	22955	116415	148510	(iS/i)-iN/i-methylcoclaurine [ C18 H22 N O3, tgt=89.40, overall=89.40 ]	(345.15704, 3800.6938)(346.1601, 752.22375)(347.16873, 307.73715)(299.15158, 240.36856)(300.1468, 73.685)
(iS/i)-4-hydroxymandelonitrile	1	1	1	1	1	1	1	1	37881	1	29651	39746	56491	65497	72527	74300	(iS/i)-4-hydroxymandelonitrile [ C8 H7 N O2, tgt=79.82, overall=79.82 ]	(149.04678, 22145.713)(150.05266, 1876.5785)(151.05255, 101.954994)(194.04652, 790.00574)(148.0406, 362.895)
S-methyl-L-methionine	1	1	1	1	1	1	1	1	22728	77466	21005	38392	53273	56688	44039	22736	S-methyl-L-methionine [ C6 H14 N O2 S, tgt=81.58, overall=81.58 ]	(164.07343, 415.68)(209.07127, 47086.652)(210.0758, 3925.0583)(211.07811, 1475.14)
GAsub38/sub	1	1	1	1	1	1	1	1	1	1	1	1	101352	1	1	1	GAsub38/sub [ C20 H25 O6, tgt=70.02, overall=70.02 ]	(361.1657, 14207.06)(362.1686, 2906.65)(363.1729, 413.39)(406.1615, 152.94)(407.1363, 943.41)
bergaptol	1	1	1	1	1	1	1	1	251886	66226	117881	213964	163208	35434	157708	139869	bergaptol [ C11 H6 O4, tgt=92.18, overall=92.18 ]	(247.02573, 95838.95)(248.0294, 7845.908)(249.03085, 3240.591)(250.03021, 321.57666)(201.0175, 172.80333)(202.0156, 70.3)
methylbenzoate	1	1	1	1	1	1	1	1	1	38390	1	116157	104444	90128	152261	117428	methylbenzoate [ C8 H8 O2, tgt=90.24, overall=90.24 ]	(181.0485, 183.98401)(135.04478, 5348.225)(136.04816, 455.94165)(137.05792, 54.508003)
pyridoxine-5'-phosphate	1	1	1	1	1	1	1	1	295952	84977	1	248556	221254	85382	148367	25969	pyridoxine-5'-phosphate [ C8 H10 N O6 P, tgt=90.48, overall=90.48 ]	(247.02515, 83973.484)(248.02892, 6847.638)(249.02898, 3194.6099)(250.0299, 308.61398)(246.0141, 714.44)
cysteinylglycine	1	1	1	1	1	1	1	1	1	1	1	1	18626	1	1	1	cysteinylglycine [ C5 H10 N2 O3 S, tgt=77.15, overall=77.15 ]	(223.0403, 3603.72)(224.0351, 58.63)(225.0379, 1229.94)
chitotriose	1	1	1	1	1	1	1	1	1	1	1	1	13616	1	1	10990	chitotriose [ C24 H41 N3 O16, tgt=74.10, overall=74.10 ]	(627.2486, 882.81)(628.25195, 370.75)(629.2455, 39.69)(626.2329, 213.9)
&Delta;sup8/sup-phytosphingenine	1	1	1	1	1	1	1	1	1	1	1	1	10463	1	1	1	&Delta;sup8/sup-phytosphingenine [ C18 H38 N O3, tgt=81.15, overall=81.15 ]	(361.2823, 2652.58)(362.2854, 376.02)
4-(cytidine 5'-diphospho)-2-C-methyl-D-erythritol	1	1	1	1	23054	1	1	1	1	1	1	1	1	1	1	1	4-(cytidine 5'-diphospho)-2-C-methyl-D-erythritol [ C14 H23 N3 O14 P2, tgt=71.10, overall=71.10 ]	(564.0606, 1422.31)(565.0657, 748.34)(566.0691, 534.01)
1-18:3-2-16:1-monogalactosyldiacylglycerol	1	1	1	1	304915	1	1	1	1	1	1	1	1	1	1	1	1-18:3-2-16:1-monogalactosyldiacylglycerol [ C43 H74 O10, tgt=71.32, overall=71.32 ]	(750.5281, 5688.06)(751.5401, 3925.39)(752.5346, 2748.19)(795.5365, 3111.53)(796.5384, 1832.14)
L-histidinol-phosphate	1	1	1	1	15143	1	1	1	1	1	1	1	1	1	1	1	L-histidinol-phosphate [ C6 H11 N3 O4 P, tgt=80.61, overall=80.61 ]	(220.0486, 304.32)(219.0416, 3923.95)(220.0338, 217.69)
1-18:1-2-16:3-monogalactosyldiacylglycerol	1	1	1	1	304915	1	1	1	1	1	1	1	1	1	1	1	1-18:1-2-16:3-monogalactosyldiacylglycerol [ C43 H74 O10, tgt=71.32, overall=71.32 ]	(750.5281, 5688.06)(751.5401, 3925.39)(752.5346, 2748.19)(795.5365, 3111.53)(796.5384, 1832.14)
dADP	1	1	1	1	13238	1	1	1	1	1	1	1	1	1	1	1	dADP [ C10 H12 N5 O9 P2, tgt=77.92, overall=77.92 ]	(453.0082, 1035.81)(454.0136, 175.38)(407.0078, 3321.76)(408.0106, 651.37)(409.0103, 525.03)
ADP	1	1	1	1	23641	1	1	1	1	1	1	1	1	1	1	1	ADP [ C10 H12 N5 O10 P2, tgt=72.08, overall=72.08 ]	(422.9969, 878.43)(424.0059, 175.66)(425.002, 324.85)
ADP group	1	1	1	1	23641	1	1	1	1	1	1	1	1	1	1	1	ADP group [ C10 H12 N5 O10 P2, tgt=72.08, overall=72.08 ]	(422.9969, 878.43)(424.0059, 175.66)(425.002, 324.85)
(1iR/i,6iR/i)-6-hydroxy-2-succinylcyclohexa-2,4-diene-1-carboxylate	1	1	1	1	10919	1	1	1	1	1	1	1	1	1	1	1	(1iR/i,6iR/i)-6-hydroxy-2-succinylcyclohexa-2,4-diene-1-carboxylate [ C11 H10 O6, tgt=71.46, overall=71.46 ]	(283.0474, 309.17)(284.0446, 76.06)(237.0416, 362.52)
(iS/i)-2-hydroxyglutarate	1	1	1	1	518594	1	1	1	1	1	1	1	1	1	1	1	(iS/i)-2-hydroxyglutarate [ C5 H6 O5, tgt=72.11, overall=72.11 ]	(191.0203, 8360.07)(192.0244, 571.35)(193.0173, 174.87)(145.0126, 103.02)
polyneuridine aldehyde	1	1	1	1	72675	1	1	1	1	1	1	1	1	1	1	1	polyneuridine aldehyde [ C21 H22 N2 O3, tgt=71.94, overall=71.94 ]	(350.1632, 1614.67)(351.1636, 354.09)(352.1567, 30.37)
dGDP	1	1	1	1	23641	1	1	1	1	1	1	1	1	1	1	1	dGDP [ C10 H12 N5 O10 P2, tgt=72.08, overall=72.08 ]	(422.9969, 878.43)(424.0059, 175.66)(425.002, 324.85)
1-18:2-2-16:2-monogalactosyldiacylglycerol	1	1	1	1	304915	1	1	1	1	1	1	1	1	1	1	1	1-18:2-2-16:2-monogalactosyldiacylglycerol [ C43 H74 O10, tgt=71.32, overall=71.32 ]	(750.5281, 5688.06)(751.5401, 3925.39)(752.5346, 2748.19)(795.5365, 3111.53)(796.5384, 1832.14)
ubiquinol-i9/i	1	1	1	1	12544	1	1	1	1	1	1	1	1	1	1	1	ubiquinol-i9/i [ C54 H84 O4, tgt=74.07, overall=74.07 ]	(841.639, 831.24)(842.6429, 692.02)(843.6331, 839.52)(844.6444, 469.96)(795.6394, 818.38)(796.6292, 783.39)
OPC4-trans-2-enoyl-CoA	1	1	1	1	11552	1	1	1	1	1	1	1	1	1	1	1	OPC4-trans-2-enoyl-CoA [ C35 H50 N7 O18 P3 S, tgt=71.05, overall=71.05 ]	(981.2132, 59.11)(982.217, 45.63)(1026.2063, 55.99)(1027.2131, 743.7)
24,25-dihydrolanosterol	1	1	1	1	1	1	1	1	156202	195367	1	1	1	1	1	1	24,25-dihydrolanosterol [ C30 H52 O, tgt=82.73, overall=82.73 ]	(473.39835, 1860.715)(474.4013, 670.455)(475.40283, 29.845001)
GAsub29/sub	1	1	1	1	1	1	1	1	20301	1	1	1	1	1	1	1	GAsub29/sub [ C19 H23 O6, tgt=85.40, overall=85.40 ]	(347.1482, 1156.97)(348.1522, 209.57)(349.164, 49.22)(392.1437, 541.8)(346.1373, 1615.27)
5-(methylthio)-2,3-dioxopentyl phosphate	1	1	1	1	1	1	1	1	12285	1	1	1	1	1	1	1	5-(methylthio)-2,3-dioxopentyl phosphate [ C6 H9 O6 P S, tgt=74.93, overall=74.93 ]	(238.9791, 2266.16)(239.9759, 242.54)
m7G(5')pppAm	1	1	1	1	1	1	1	1	13842	1	1	1	1	1	1	1	m7G(5')pppAm [ C22 H29 N10 O17 P3, tgt=70.71, overall=70.71 ]	(843.0926, 744.89)(844.0954, 171.76)(845.1002, 52.63)(797.0891, 530.72)(798.0974, 95.48)
1-palmitoyl-2-linoleoyl-phosphatidylcholine	1	1	1	1	1	1	1	1	10479	1	14165	1	1	1	1	1	1-palmitoyl-2-linoleoyl-phosphatidylcholine [ C42 H80 N O8 P, tgt=72.19, overall=72.19 ]	(757.55786, 19237.234)(758.5593, 10601.695)(759.5633, 4329.505)(760.5639, 1538.23)(802.55676, 3652.7)(803.563, 1874.28)(804.5646, 398.88)
1-18:2-2-16:0-phosphatidylglycerol	1	1	1	1	1	1	1	1	39444	1	1	1	1	1	1	1	1-18:2-2-16:0-phosphatidylglycerol [ C40 H74 O10 P, tgt=70.91, overall=70.91 ]	(744.4984, 1812.34)(745.4913, 1410.7)(746.4982, 20.09)
6-methoxy-3-methyl-2-iall-trans/i-octaprenyl-1,4-benzoquinol	1	1	1	1	1	1	1	1	19421	1	1	1	1	1	1	1	6-methoxy-3-methyl-2-iall-trans/i-octaprenyl-1,4-benzoquinol [ C48 H74 O3, tgt=73.70, overall=73.70 ]	(743.5623, 3703.72)(744.5645, 2055.13)(745.5767, 1523.94)
16&alpha;, 17-epoxy gibberellin A4	1	1	1	1	1	1	1	1	19293	1	1	1	1	1	1	1	16&alpha;, 17-epoxy gibberellin A4 [ C19 H23 O6, tgt=84.06, overall=84.06 ]	(347.1482, 1183.26)(348.1526, 202.92)(349.1639, 50.34)(392.1437, 541.85)(346.1372, 1615.79)
3-sulfopyruvate	1	1	1	1	1	1	1	1	14355	27092	1	1	1	20906	1	1	3-sulfopyruvate [ C3 H2 O6 S, tgt=76.03, overall=76.03 ]	(164.95117, 3679.4368)(165.94507, 56.693333)(166.94225, 58.91)
2-(6'-methylthio)hexylmalate	1	1	1	1	1	1	1	1	67027	1	1	1	1	1	107858	1	2-(6'-methylthio)hexylmalate [ C11 H18 O5 S, tgt=71.63, overall=71.63 ]	(307.0845, 1409.9651)(308.07874, 172.14)(309.0881, 20.12)(261.07898, 2597.875)(262.08105, 504.37)
3-(6'-methylthio)hexylmalate	1	1	1	1	1	1	1	1	67027	1	1	1	1	1	107858	1	3-(6'-methylthio)hexylmalate [ C11 H18 O5 S, tgt=71.63, overall=71.63 ]	(307.0845, 1409.9651)(308.07874, 172.14)(309.0881, 20.12)(261.07898, 2597.875)(262.08105, 504.37)
1-18:1-2-trans-16:1-phosphatidylglycerol	1	1	1	1	1	1	1	1	32710	1	1	1	1	1	1	1	1-18:1-2-trans-16:1-phosphatidylglycerol [ C40 H74 O10 P, tgt=70.50, overall=70.50 ]	(744.4977, 1873.44)(745.4916, 1451.71)(746.4975, 22.18)
&beta;-nicotinamide D-ribonucleotide	1	1	1	1	1	1	1	1	22651	1	1	1	1	1	1	1	&beta;-nicotinamide D-ribonucleotide [ C11 H14 N2 O8 P, tgt=77.70, overall=77.70 ]	(333.0503, 41433.23)(334.055, 5398.64)
norfuraneol	1	1	1	1	1	1	1	1	18429	28341	1	1	1	1	1	1	norfuraneol [ C5 H5 O3, tgt=73.59, overall=73.59 ]	(113.0257, 45041.59)(114.0234, 4855.315)(115.0284, 195.72499)(112.01635, 1567.1)
2-propenyl-glucosinolate	1	1	1	1	1	1	1	1	13624	1	1	1	1	1	1	12620	2-propenyl-glucosinolate [ C10 H16 N O9 S2, tgt=72.75, overall=72.75 ]	(357.02045, 598.82)(358.02313, 69.895004)(359.01337, 289.31)
benzylglucosinolate	1	1	1	1	1	1	1	1	33093	1	51693	62758	1	1	1	1	benzylglucosinolate [ C14 H18 N O9 S2, tgt=78.06, overall=78.06 ]	(408.0442, 1381.97)(409.0442, 176.28)(453.04126, 3459.8933)(454.04416, 810.25665)(455.04614, 83.65667)(456.0495, 26.26)(407.03943, 8721.561)(408.0429, 1833.8)(409.04126, 399.19)(410.0423, 82.165)
molybdate	1	1	1	1	1	1	1	1	102842	1	1	1	1	1	1	1	molybdate [ Mo O4, tgt=76.20, overall=76.20 ]	(159.8855, 12101.78)(160.8912, 1542.31)(161.8835, 8100.28)
(iS/i)-2,3,4,5-tetrahydrodipicolinate	1	1	1	1	1	1	1	1	22461	1	1	1	1	1	1	1	(iS/i)-2,3,4,5-tetrahydrodipicolinate [ C7 H7 N O4, tgt=75.18, overall=75.18 ]	(214.0376, 2849.22)(168.0312, 1233.12)(169.0257, 20.75)
cyanidin 3-(p-coumaroyl)-glucoside	1	1	1	1	1	1	1	1	838289	1	320292	1	1	1	1	1	cyanidin 3-(p-coumaroyl)-glucoside [ C30 H26 O13, tgt=70.89, overall=70.89 ]	(594.14215, 732388.25)(595.144, 176568.25)(596.14606, 30989.096)(597.14844, 5071.09)(598.15466, 829.815)(639.1416, 159.28)
3-hydroxypropyl-glucosinolate	1	1	1	1	1	1	1	1	10194	17392	1	16413	1	1	1	1	3-hydroxypropyl-glucosinolate [ C10 H18 N O10 S2, tgt=80.71, overall=80.71 ]	(375.0293, 687.14667)(376.0337, 44.02)(377.0275, 44.859997)
26-hydroxybrassinolide	1	1	1	1	1	1	1	1	16654	1	1	1	1	1	1	1	26-hydroxybrassinolide [ C28 H48 O7, tgt=87.12, overall=87.12 ]	(541.3384, 8668.02)(542.3411, 1704.66)(543.3414, 485.04)
GAsub34/sub	1	1	1	1	1	1	1	1	20301	1	1	1	1	1	1	1	GAsub34/sub [ C19 H23 O6, tgt=85.40, overall=85.40 ]	(347.1482, 1156.97)(348.1522, 209.57)(349.164, 49.22)(392.1437, 541.8)(346.1373, 1615.27)
leucopelargonidin	1	1	1	1	1	1	1	1	1	1	1	1	1	28630	40924	1	leucopelargonidin [ C15 H14 O6, tgt=73.40, overall=73.40 ]	(335.073, 125.75)(289.07095, 6986.8047)(290.07483, 1302.61)(291.0835, 428.06)
1-16:0-2-18:2-digalactosyldiacylglycerol	1	1	1	1	1	1	1	1	1	1	1	37874	1	47149	1	38237	1-16:0-2-18:2-digalactosyldiacylglycerol [ C49 H88 O15, tgt=84.37, overall=84.37 ]	(916.61456, 1983.7032)(917.6174, 1239.8633)(918.6153, 683.64996)(919.61646, 240.79999)(961.612, 9137.9)(962.61554, 5075.0063)(963.61743, 2058.4834)(964.6084, 568.01337)(965.6294, 273.99)(966.6579, 53.74)(915.606, 881.17334)
gibberellin A8	1	1	1	1	1	1	1	1	1	1	1	1	1	34011	1	1	gibberellin A8 [ C19 H23 O7, tgt=83.42, overall=83.42 ]	(363.1451, 2414.7)(364.1466, 472.15)(362.1321, 341.07)
&beta;-D-glucopyranosyl abscisate	1	1	1	1	1	1	1	1	1	1	1	1	1	10240	1	1	&beta;-D-glucopyranosyl abscisate [ C21 H30 O9, tgt=79.18, overall=79.18 ]	(471.1893, 1373.24)(472.1895, 290.96)
1-18:2-2-16:0-digalactosyldiacylglycerol	1	1	1	1	1	1	1	1	1	1	1	37874	1	47149	1	38237	1-18:2-2-16:0-digalactosyldiacylglycerol [ C49 H88 O15, tgt=84.37, overall=84.37 ]	(916.61456, 1983.7032)(917.6174, 1239.8633)(918.6153, 683.64996)(919.61646, 240.79999)(961.612, 9137.9)(962.61554, 5075.0063)(963.61743, 2058.4834)(964.6084, 568.01337)(965.6294, 273.99)(966.6579, 53.74)(915.606, 881.17334)
curcumin	1	1	1	1	1	1	1	1	1	1	1	1	1	14420	1	1	curcumin [ C21 H20 O6, tgt=72.10, overall=72.10 ]	(413.1252, 1038.26)(414.1318, 205.11)
(+)-catechin	1	1	1	1	1	1	1	1	1	1	1	1	1	28630	40924	1	(+)-catechin [ C15 H14 O6, tgt=73.40, overall=73.40 ]	(335.073, 125.75)(289.07095, 6986.8047)(290.07483, 1302.61)(291.0835, 428.06)
L-ithreo/i-tetruronate	1	1	1	1	1	1	1	1	1	7912618	1	7595383	1	6005672	5352248	399328	L-ithreo/i-tetruronate [ C4 H5 O5, tgt=73.35, overall=73.35 ]	(133.01425, 374063.56)(134.0175, 17737.568)(135.02, 1199.71)(136.0119, 196.69)(178.0143, 140.72)
pelargonidin 3-iO/i-&beta;-D-p-coumaroylglucoside	1	1	1	1	1	1	1	1	1	1	1	1	1	257313	1	1	pelargonidin 3-iO/i-&beta;-D-p-coumaroylglucoside [ C30 H27 O12, tgt=72.00, overall=72.00 ]	(579.151, 11984.4)(580.1546, 3892.84)(581.1576, 1292.02)(582.1629, 308.46)(624.1502, 360.56)(625.1537, 180.56)(626.1467, 79.56)
3-methoxy-4-hydroxyphenylglycolaldehyde	1	1	1	1	1	1	1	1	1	1	1	1	1	10686	1	1	3-methoxy-4-hydroxyphenylglycolaldehyde [ C9 H10 O4, tgt=91.24, overall=91.24 ]	(227.0565, 1963.5)(228.0582, 158.76)(229.053, 30.49)
phosphoienol/ipyruvate	1	1	1	1	1	1	1	1	1	1	16227	24262	1	11404	1	1	phosphoienol/ipyruvate [ C3 H2 O6 P, tgt=81.10, overall=81.10 ]	(164.95753, 10422.427)(165.95723, 177.5)(166.96114, 107.87667)
6-methylthiohexylglucosinolate	1	1	1	1	1	1	1	1	1	1	1	1	1	87763	71045	1	6-methylthiohexylglucosinolate [ C14 H26 N O9 S3, tgt=77.57, overall=77.57 ]	(493.07495, 12742.676)(494.0785, 2432.7551)(495.07275, 4875.15)(496.07404, 987.105)(497.07974, 714.62)(498.0834, 239.05)(447.065, 3952.3)(448.07092, 1151.6)(449.07086, 1016.88495)(450.0637, 172.345)(451.0725, 927.51)
7,8-diaminopelargonate	1	1	1	1	1	1	1	1	1	56880	1	1	1	44605	70332	1	7,8-diaminopelargonate [ C9 H21 N2 O2, tgt=70.56, overall=70.56 ]	(234.15971, 4487.217)(235.16736, 719.05)
isoeugenol	1	1	1	1	1	1	1	1	1	12337	1	1	1	1	1	1	isoeugenol [ C10 H12 O2, tgt=74.99, overall=74.99 ]	(209.0811, 1203.69)(210.0807, 71.32)(163.0757, 288.29)(164.0738, 37.16)
14-hydroxylanosterol	1	1	1	1	1	1	1	1	1	10074	1	1	1	1	1	1	14-hydroxylanosterol [ C30 H50 O2, tgt=76.99, overall=76.99 ]	(487.3787, 526.43)(488.3815, 40.44)(489.3902, 46.42)
erythrodiol	1	1	1	1	1	1	1	1	1	10074	1	1	1	1	1	1	erythrodiol [ C30 H50 O2, tgt=76.99, overall=76.99 ]	(487.3787, 526.43)(488.3815, 40.44)(489.3902, 46.42)
3-2-carboxyphenylcatechol	1	1	1	1	1	1	1	1	1	34067	1	1	1	1	1	51087	3-2-carboxyphenylcatechol [ C13 H9 O4, tgt=73.55, overall=73.55 ]	(229.0476, 601.35)(274.05017, 1960.47)(275.04755, 245.36499)
phenylethyl acetate	1	1	1	1	1	1	1	1	1	20814	1	1	1	1	1	1	phenylethyl acetate [ C10 H12 O2, tgt=75.70, overall=75.70 ]	(209.0813, 1220.96)(210.0806, 62.68)(163.0756, 292.34)(164.0738, 32.66)
abieta-7,13-diene-18-oate	1	1	1	1	1	1	1	1	1	16201	1	1	1	1	1	1	abieta-7,13-diene-18-oate [ C20 H29 O2, tgt=73.42, overall=73.42 ]	(301.2179, 1051.24)(302.2209, 172.75)(303.2302, 91.02)
isopimaric acid	1	1	1	1	1	1	1	1	1	16201	1	1	1	1	1	1	isopimaric acid [ C20 H29 O2, tgt=73.42, overall=73.42 ]	(301.2179, 1051.24)(302.2209, 172.75)(303.2302, 91.02)
eugenol	1	1	1	1	1	1	1	1	1	20814	1	1	1	1	1	1	eugenol [ C10 H12 O2, tgt=75.70, overall=75.70 ]	(209.0813, 1220.96)(210.0806, 62.68)(163.0756, 292.34)(164.0738, 32.66)
bis-noryangonin	1	1	1	1	1	1	1	1	1	34067	1	1	1	1	1	51087	bis-noryangonin [ C13 H9 O4, tgt=73.55, overall=73.55 ]	(229.0476, 601.35)(274.05017, 1960.47)(275.04755, 245.36499)
betulin	1	1	1	1	1	1	1	1	1	10074	1	1	1	1	1	1	betulin [ C30 H50 O2, tgt=76.99, overall=76.99 ]	(487.3787, 526.43)(488.3815, 40.44)(489.3902, 46.42)
1-iO/i-sinapoyl-&beta;-D-glucose	1	1	1	1	1	1	1	1	1	190768	1	1	1	1	1	1	1-iO/i-sinapoyl-&beta;-D-glucose [ C17 H22 O10, tgt=84.53, overall=84.53 ]	(386.1189, 191075.97)(387.1216, 34816.11)(388.1237, 6666.1)(389.1286, 1377.37)(390.13, 136.32)
3,4-dihydroxy-5-iall-trans/i-nonaprenylbenzoate	1	1	1	1	1	1	1	1	1	15115	1	1	1	1	1	1	3,4-dihydroxy-5-iall-trans/i-nonaprenylbenzoate [ C52 H77 O4, tgt=74.28, overall=74.28 ]	(765.5808, 3621.98)(766.5832, 2167.03)(767.5778, 1027.68)
dimethylsulfoniopropionate	1	1	1	1	1	1	1	1	1	15075	1	1	1	1	1	1	dimethylsulfoniopropionate [ C5 H10 O2 S, tgt=70.27, overall=70.27 ]	(179.0363, 16039.2)(180.0391, 1754.0)
&beta;-D-ribosylnicotinate	1	1	1	1	1	1	1	1	1	96611	58874	1	1	1	1	1	&beta;-D-ribosylnicotinate [ C11 H13 N O6, tgt=72.77, overall=72.77 ]	(300.073, 5108.205)(301.07626, 1448.0549)
iN/i-acetyl-L-glutamate	1	1	1	1	1	1	1	1	1	39843	1	1	1	1	20027	1	iN/i-acetyl-L-glutamate [ C7 H9 N O5, tgt=70.27, overall=70.27 ]	(232.04335, 2085.8198)(233.0443, 183.57)(186.03946, 12660.64)(187.0343, 224.31)
4,4-dimethyl-14&alpha;-formyl-5&alpha;-cholesta-8-en-3&beta;-ol	1	1	1	1	1	1	1	1	1	10074	1	1	1	1	1	1	4,4-dimethyl-14&alpha;-formyl-5&alpha;-cholesta-8-en-3&beta;-ol [ C30 H50 O2, tgt=76.99, overall=76.99 ]	(487.3787, 526.43)(488.3815, 40.44)(489.3902, 46.42)
ient/i-kaur-16-en-19-oate	1	1	1	1	1	1	1	1	1	16201	1	1	1	1	1	1	ient/i-kaur-16-en-19-oate [ C20 H29 O2, tgt=73.42, overall=73.42 ]	(301.2179, 1051.24)(302.2209, 172.75)(303.2302, 91.02)
uvaol	1	1	1	1	1	1	1	1	1	10074	1	1	1	1	1	1	uvaol [ C30 H50 O2, tgt=76.99, overall=76.99 ]	(487.3787, 526.43)(488.3815, 40.44)(489.3902, 46.42)
(5Z,8Z,11Z,14Z,17Z)-eicosapentaenoate	1	1	1	1	1	1	1	1	1	16201	1	1	1	1	1	1	(5Z,8Z,11Z,14Z,17Z)-eicosapentaenoate [ C20 H29 O2, tgt=73.42, overall=73.42 ]	(301.2179, 1051.24)(302.2209, 172.75)(303.2302, 91.02)
4&alpha;-hydroxymethyl-stigmasta-7,24(24sup1/sup)-dien-3&beta;-ol	1	1	1	1	1	1	1	1	1	10074	1	1	1	1	1	1	4&alpha;-hydroxymethyl-stigmasta-7,24(24sup1/sup)-dien-3&beta;-ol [ C30 H50 O2, tgt=76.99, overall=76.99 ]	(487.3787, 526.43)(488.3815, 40.44)(489.3902, 46.42)
benzoate	1	1	1	1	1	1	1	1	1	25457	1	1	1	1	1	1	benzoate [ C7 H5 O2, tgt=80.21, overall=80.21 ]	(121.0292, 2514.22)(122.0259, 147.08)
inosine	1	1	1	1	1	1	1	1	1	1	1	267057	1	1	1	1	inosine [ C10 H12 N4 O5, tgt=70.83, overall=70.83 ]	(267.0745, 1094.56)(268.0746, 25.06)
6-methoxy-3-methyl-2-iall-trans/i-hexaprenyl-1,4-benzoquinol	1	1	1	1	1	1	1	1	1	1	1	10301	1	1	1	1	6-methoxy-3-methyl-2-iall-trans/i-hexaprenyl-1,4-benzoquinol [ C38 H58 O3, tgt=88.64, overall=88.64 ]	(607.4341, 21707.46)(608.4373, 8648.22)(609.4373, 2290.44)(610.4418, 231.13)(561.4288, 117.94)
(3R)-3-(2,4-dihydroxyphenyl)-3,4-dihydro-2H-1-benzopyran-4,7-diol	1	1	1	1	1	1	1	1	1	1	16808	11153	1	1	1	1	(3R)-3-(2,4-dihydroxyphenyl)-3,4-dihydro-2H-1-benzopyran-4,7-diol [ C15 H14 O5, tgt=71.05, overall=71.05 ]	(274.0807, 400.83)(319.08337, 440.89502)(320.0838, 46.010002)(273.0767, 2317.405)(274.0819, 436.36)
hesperidin	1	1	1	1	1	1	1	1	1	1	1	22344	1	1	1	1	hesperidin [ C28 H34 O15, tgt=71.63, overall=71.63 ]	(609.1785, 2213.91)(610.1818, 661.47)(611.1946, 483.86)(612.1999, 75.88)
16, 17-dihydro-16&alpha;, 17-dihydroxy GA9	1	1	1	1	1	1	1	1	1	1	14932	13485	1	1	1	1	16, 17-dihydro-16&alpha;, 17-dihydroxy GA9 [ C19 H25 O6, tgt=73.12, overall=73.12 ]	(394.16235, 5161.995)(395.16248, 1090.2051)(396.16718, 174.05)(348.15955, 110.255)(349.1671, 50.24)
phloretin	1	1	1	1	1	1	1	1	1	1	1	11153	1	1	1	1	phloretin [ C15 H14 O5, tgt=71.47, overall=71.47 ]	(274.0807, 400.83)(319.0815, 405.5)(320.0779, 64.8)(273.0756, 2387.81)
propanal	1	1	1	1	1	1	1	1	1	1	1	10919	1	1	1	1	propanal [ C3 H6 O, tgt=74.37, overall=74.37 ]	(103.0397, 1861.58)(104.0435, 25.17)
neohesperidin	1	1	1	1	1	1	1	1	1	1	1	22344	1	1	1	1	neohesperidin [ C28 H34 O15, tgt=71.63, overall=71.63 ]	(609.1785, 2213.91)(610.1818, 661.47)(611.1946, 483.86)(612.1999, 75.88)
epiafzelechin	1	1	1	1	1	1	1	1	1	1	1	11153	1	1	12419	1	epiafzelechin [ C15 H14 O5, tgt=71.47, overall=71.47 ]	(274.0807, 400.83)(319.08374, 574.945)(320.0779, 64.8)(273.07715, 2613.975)(274.084, 476.29)
isn/i-glycerol-3-phosphate	1	1	1	1	1	1	1	1	1	1	1	13439	1	1	1	1	isn/i-glycerol-3-phosphate [ C3 H7 O6 P, tgt=82.45, overall=82.45 ]	(168.9901, 1556.82)(169.9916, 27.11)
linoleate	1	1	1	1	1	1	1	1	1	1	19115	188821	1	1	1	1	linoleate [ C18 H31 O2, tgt=84.48, overall=84.48 ]	(324.2264, 556.21497)(278.2229, 142456.86)(279.2279, 16891.477)(280.2327, 1435.105)
CTP	1	1	1	1	1	1	1	1	1	1	15791	24348	1	1	1	1	CTP [ C9 H12 N3 O14 P3, tgt=72.68, overall=72.68 ]	(477.94696, 4086.115)(478.9513, 1502.95)(479.94507, 2854.775)
afzelechin	1	1	1	1	1	1	1	1	1	1	1	11153	1	1	12419	1	afzelechin [ C15 H14 O5, tgt=71.47, overall=71.47 ]	(274.0807, 400.83)(319.08374, 574.945)(320.0779, 64.8)(273.07715, 2613.975)(274.084, 476.29)
allyl alcohol	1	1	1	1	1	1	1	1	1	1	1	10919	1	1	1	1	allyl alcohol [ C3 H6 O, tgt=74.37, overall=74.37 ]	(103.0397, 1861.58)(104.0435, 25.17)
L-arginino-succinate	1	1	1	1	1	1	1	1	1	1	13597	1	1	1	1	1	L-arginino-succinate [ C10 H17 N4 O6, tgt=72.58, overall=72.58 ]	(288.1085, 1194.41)(289.0984, 229.21)
5-phospho-ribosyl-glycineamide	1	1	1	1	1	1	1	1	1	1	28744	1	1	1	1	1	5-phospho-ribosyl-glycineamide [ C7 H14 N2 O8 P, tgt=90.90, overall=90.90 ]	(285.0488, 82137.18)(286.0522, 13179.53)(287.0556, 2105.65)(288.0592, 99.21)
GAsub12/sub-aldehyde	1	1	1	1	1	1	1	1	1	1	10234	1	1	1	1	1	GAsub12/sub-aldehyde [ C20 H27 O3, tgt=70.63, overall=70.63 ]	(315.1977, 2179.73)(316.2013, 471.28)(360.19, 397.97)(314.1886, 80.66)
iO/i-acetyl-L-serine	1	1	1	1	1	1	1	1	1	1	193103	1	1	1	1	1	iO/i-acetyl-L-serine [ C5 H9 N O4, tgt=81.43, overall=81.43 ]	(146.0459, 14439.96)(147.049, 146.03)
9,10-EOD	1	1	1	1	1	1	1	1	1	1	969905	1	1	1	434453	341304	9,10-EOD [ C18 H29 O3, tgt=72.73, overall=72.73 ]	(293.21384, 140293.97)(294.21713, 27191.25)(295.22546, 6635.385)(296.2305, 1106.0701)(338.2066, 671.75)(339.2053, 241.45)(340.2018, 43.98)(292.20117, 1263.4933)
antheraxanthin	1	1	1	1	1	1	1	1	1	1	10207	1	1	1	1	1	antheraxanthin [ C40 H56 O3, tgt=79.23, overall=79.23 ]	(629.4259, 114.57)(583.4163, 822.26)(584.4208, 253.91)(585.4225, 231.48)
ferulate	1	1	1	1	1	1	1	1	1	1	10681	1	1	1	1	1	ferulate [ C10 H9 O4, tgt=76.12, overall=76.12 ]	(193.0504, 1314.47)(194.052, 41.26)
3-oxo-2-(cis-2'-pentenyl)-cyclopentane-1-octanoate	1	1	1	1	1	1	1	1	1	1	969905	1	1	1	436966	341304	3-oxo-2-(cis-2'-pentenyl)-cyclopentane-1-octanoate [ C18 H29 O3, tgt=72.73, overall=72.73 ]	(293.21384, 140293.97)(294.21713, 27191.25)(295.22546, 6635.385)(296.2305, 1106.0701)(338.2066, 671.75)(339.2053, 241.45)(340.2018, 43.98)(292.20117, 1263.4933)
iN/i,iN/i-dihydroxy-L-tyrosine	1	1	1	1	1	1	1	1	1	1	16699	1	1	1	1	1	iN/i,iN/i-dihydroxy-L-tyrosine [ C9 H10 N O5, tgt=73.23, overall=73.23 ]	(257.0552, 16449.92)(258.0589, 1156.09)(259.0584, 299.09)(260.0622, 50.03)
(9Z)-(13S)-12,13-epoxyoctadeca-9,11-dienoate	1	1	1	1	1	1	1	1	1	1	969905	1	1	1	434453	341304	(9Z)-(13S)-12,13-epoxyoctadeca-9,11-dienoate [ C18 H29 O3, tgt=72.73, overall=72.73 ]	(293.21384, 140293.97)(294.21713, 27191.25)(295.22546, 6635.385)(296.2305, 1106.0701)(338.2066, 671.75)(339.2053, 241.45)(340.2018, 43.98)(292.20117, 1263.4933)
5-hydroxy-2-oxo-4-ureido-2,5-dihydro-1H imidazole-5-carboxylate	1	1	1	1	1	1	1	1	1	1	1	1	1	1	51512	57924	5-hydroxy-2-oxo-4-ureido-2,5-dihydro-1H imidazole-5-carboxylate [ C5 H5 N4 O5, tgt=74.10, overall=74.10 ]	(200.02005, 871.37)(201.0139, 134.73999)
1-16:0-2-18:1-phosphatidylcholine	1	1	1	1	1	1	1	1	1	1	1	1	1	1	27178	1	1-16:0-2-18:1-phosphatidylcholine [ C42 H82 N O8 P, tgt=75.74, overall=75.74 ]	(804.5822, 1794.64)(805.5815, 1130.23)(806.5718, 341.0)(807.5934, 65.29)
furcatin	1	1	1	1	1	1	1	1	1	1	1	1	1	1	1	76292	furcatin [ C20 H28 O10, tgt=77.02, overall=77.02 ]	(427.1605, 929.89)(428.1659, 120.75)
ethiin	1	1	1	1	1	1	1	1	1	1	1	1	1	1	1	51352	ethiin [ C5 H11 N O3 S, tgt=79.47, overall=79.47 ]	(165.0442, 35076.98)(166.0506, 2250.65)(167.0495, 759.51)(210.0413, 129.24)
NADH	1	1	1	1	1	1	1	1	1	1	1	1	1	1	1	28491	NADH [ C21 H27 N7 O14 P2, tgt=74.07, overall=74.07 ]	(662.1028, 2299.93)(663.102, 1309.64)(664.1028, 305.01)
iS/i-methyl-5-thio-D-ribose	1	1	1	1	1	1	1	1	1	1	1	1	1	1	1	10066	iS/i-methyl-5-thio-D-ribose [ C6 H12 O4 S, tgt=78.65, overall=78.65 ]	(225.0448, 156.62)(179.0377, 13222.27)(180.0411, 1624.76)
(i2E,6E/i)-farnesyl methyl ester	1	1	1	1	1	1	1	1	1	1	1	1	1	1	1	11364	(i2E,6E/i)-farnesyl methyl ester [ C16 H26 O2, tgt=70.15, overall=70.15 ]	(249.1863, 930.92)(250.1878, 30.92)
